# Supplementary material for: Appropriateness of Intrapartum Antibiotic Prophylaxis to Prevent Neonatal Group B Streptococcus Disease
Source: PLoS One. 2016 Nov 18;11(11):e0166179. doi: 10.1371/journal.pone.0166179 (PMC5115703; doi:10.1371/journal.pone.0166179)
Supplement: S1 File — This file reports the complete dataset to replicate the findings of the study. (XLSX) [file pone.0166179.s001.xlsx]

## Sheet: Foglio1
ID	CENTRE	AGE	COUNTRY	marital status	education level	working activity	beta-lactams allergy	pregnancy	previous delivery	cesarean section	previous miscarriage	previous abortion	pregnancy progress	delivery mode	labour duration, hours	gestational age	amniotic membrane rupture, hours	intrapartum fever	bacteriuria	previous infant with EOGBS	chorioamnionitis	vaginal swab	vaginal swab result	rectal swab	rectal swab result	gestational age, week	antibiotic susceptibility	prophylaxis indication	antibiotic	administration route	dosage regimen	administratio time	IAP antibiotic	IAP route	IAP dosage regimen	IAP timing
1	Pugliese Hospital	28	Morocco	separated/divorced	completing secondary school	housewife	no	3	2	0	0	0	physiological	normal spontaneous vaginal delivery	3.55	38.4	<18	no				yes		yes				not present	ampicillina	intravenous	correct	not correct	yes	yes	yes	no
3	Pugliese teaching hospital	29	Italy	married/cohabitant	completing high school	labourer		2	1	0	0	0	preeclampsia/eclampsia	normal spontaneous vaginal delivery	2.3	39	<18	no				no		no				not present	ampicillina	intravenous	not correct	not correct	yes	yes	no	no
4	Pugliese teaching hospital	23	China	married/cohabitant			no	1	0	0	0	0	Intrauterin Growth Restriction	plurimo con cesareo elettivo	0	33.2	<18	no				no		no				not present	ceftriaxone	intravenous
6	Pugliese Hospital	26	Italy	nubile	college degree	housewife	no	2	0	0	1	0	physiological	normal spontaneous vaginal delivery	6.37	38.1	<18	no				no		no				not present	ampicillina	intravenous	correct	correct	yes	yes	yes	yes
8	Pugliese teaching hospital	42	Italy	married/cohabitant	college degree	professional	no	1	0	0	0	0	physiological	normal spontaneous vaginal delivery	999	37.6	<18	no				yes		yes				not present	ampicillina	intravenous	correct	correct	yes	yes	yes	yes
10	Pugliese teaching hospital	33	Italy	nubile	completing high school	housewife	no	3	1	1	1	0	gestational diabetes	planned cesarean section	0	38.5	<18	no				yes	positive	yes	positive	37	yes, a eritromicina e vari	not present	ampicillina	intravenous	correct	correct	yes	yes	yes	yes
11	Pugliese Hospital	40	Italy	married/cohabitant	completing secondary school	housewife	no	1	0	0	0	0	physiological	normal spontaneous vaginal delivery	7.05	39.2	<18	no				yes	positive	yes	positive	35.2		CDC Tab 3, criterion 3	ampicillina	ev+im	correct	correct	yes	no	yes	yes
16	Pugliese teaching hospital	34	Italy	married/cohabitant	college degree	employed	no	1	0	0	0	0	physiological	normal spontaneous vaginal delivery	3	39.3	<18	no				yes	positive	yes	positive	36.5		CDC Tab 3, criterion 3	ampicillina	intravenous	not correct	correct	yes	yes	no	yes
20	Pugliese teaching hospital	35	Italy	married/cohabitant	completing high school		no	4	0	0	3	0	preeclampsia/eclampsia	planned cesarean section	0	35.4	<18	no				yes		yes				not present	ceftriaxone	intravenous
23	Pugliese teaching hospital	24	Roumania	married/cohabitant	completing primary school		no	2	1	0	0	0	physiological	normal spontaneous vaginal delivery	3.23	39.5	<18	no				no		no				not present	ampicillina	intravenous	correct	correct	yes	yes	yes	yes
28	Pugliese teaching hospital	29	Italy	married/cohabitant	completing secondary school	labourer	no	2	1	0	0	0	physiological	normal spontaneous vaginal delivery	38.1	38.3	<18	no				yes		yes	positive			CDC Tab 3, criterion 3	ampicillina	intravenous	correct	correct	yes	yes	yes	yes
29	Pugliese teaching hospital	35	Italy	married/cohabitant	completing secondary school		no	3	2	1	0	0	preeclampsia/eclampsia	planned cesarean section	0	37.3	<18	no				no		no				not present	ceftriaxone	intravenous
36	Pugliese teaching hospital	36	Italy	married/cohabitant	completing high school	employed	no	2	0	0	1	0	miscarriage threatthreat	normal spontaneous vaginal delivery	14.4	40.4	<18	no				yes	positive	yes	positive			CDC Tab 3, criterion 3	ampicillina	intravenous	correct	correct	yes	yes	yes	yes
42	Pugliese Hospital	35	Italy	nubile	completing primary school	housewife	yes	7	4	0	0	2	physiological	normal spontaneous vaginal delivery	2.59	39.4	<18	no				no		no				not present	none
44	Pugliese Hospital	37	Italy	married/cohabitant	college degree	professional	no	2	1	1	0	0	physiological	planned cesarean section	0	38.3	<18	no				yes	positive	yes	negative	36.2	yes, a tetraciclina	not present	ceftriaxone	intravenous
46	Pugliese teaching hospital	29	Italy	married/cohabitant	completing high school	barmaid	no	1	0	0	0	0	physiological	normal spontaneous vaginal delivery	4.05	41	<18	no				yes	positive	yes	positive	35.3		CDC Tab 3, criterion 3	ampicillina	intravenous	correct	correct	yes	yes	yes	yes
55	Pugliese teaching hospital	39	Italy	married/cohabitant	completing secondary school	housewife	no	2	1	1	0	0	physiological	planned cesarean section	0	38.2	<18	no				yes	positive	yes	positive	36.1		not present	ceftriaxone	intravenous
60	Pugliese Hospital	21	Italy	married/cohabitant	completing secondary school	housewife	no	3	1	1	0	1	physiological	planned cesarean section	0	36.5	<18	no				yes	negative	yes	positive	34		not present	ceftriaxone	intravenous
66	Pugliese Hospital	21	Italy	nubile	completing secondary school	housewife	no	2	1	0	0	0	physiological	normal spontaneous vaginal delivery	6.24	39.3	<18	no				no		no				not present	ampicillina	intravenous	correct	not correct	yes	yes	no	no
75	Pugliese Hospital	37	Italy	nubile	completing high school	unemployed	no	2	0	0	0	1	physiological	normal spontaneous vaginal delivery	999	38	<18	no				no		no				not present	ampicillina	intravenous	correct	correct	yes	yes	yes	yes
76	Pugliese teaching hospital	37	Italy	married/cohabitant	college degree	employed	no	1	0	0	0	0	miscarriage threatthreat	normal spontaneous vaginal delivery	4.2	36.5	>=18	no				no		no				CDC Tab 3, criteria 4.1 and 4.2	ampicillina	intravenous	correct	correct	yes	yes	yes	yes
80	Pugliese teaching hospital	38	Italy	separated/divorced	completing high school	employed	no	4	1	1	1	1	physiological	planned cesarean section	0	38.4	<18	yes				no		no				not present	ceftriaxone	intravenous
86	Pugliese teaching hospital	24	Italy	married/cohabitant	completing high school		no	2	1	1	0	0	risk for premature birth	planned cesarean section	0	33.6	<18	no				no		no				not present	ceftriaxone	intravenous
89	Pugliese teaching hospital	40	Italy	married/cohabitant	college degree	employed	no	2	1	0	0	0	miscarriage threatthreat	normal spontaneous vaginal delivery	999	40.5	<18	no				no		no				not present	ampicillina	intravenous	correct	correct	yes	yes	yes	no
93	Pugliese Hospital	31	Italy	married/cohabitant	college degree	unemployed	no	1	0	0	0	0	physiological	planned cesarean section	0	37.3	<18	no				yes	negative	no		34.2		not present	ceftriaxone	intravenous
98	Pugliese teaching hospital	24	Italy	nubile	completing primary school	housewife	no	3	2	0	0	0	physiological	normal spontaneous vaginal delivery	4.18	39.3	<18	no				yes	negative	yes	positive			CDC Tab 3, criterion 3	ampicillina	intravenous	correct	correct	yes	yes	yes	yes
100	Pugliese Hospital	31	Poland	married/cohabitant	completing high school	employed	no	1	0	0	0	0	physiological	normal spontaneous vaginal delivery	9.31	40.2	<18	no				yes	negative	no		33.6		not present	ampicillina	intravenous	not correct	not correct	yes	yes	no	no
108	Pugliese teaching hospital	36	Italy	nubile	completing high school	housewife	no	2	1	1	0	0	physiological	planned cesarean section	0	38.4	<18	no				yes	positive	yes	positive	36		not present	ceftriaxone	intravenous
109	Pugliese Hospital	40	Italy	not declared	completing primary school		no	2	1	1	0	0	physiological	planned cesarean section	0	39	<18	no				no		no				not present	ceftriaxone	intravenous
110	Pugliese Hospital	20	Roumania	nubile	completing secondary school	housewife	no	3	0	1	0	1	Intrauterin Growth Restriction	planned cesarean section	0	35.2	<18	no				no		no				not present	ceftriaxone	intravenous
111	Pugliese teaching hospital	28	Italy	married/cohabitant	completing high school	housewife	no	5	4	0	0	0	physiological	normal spontaneous vaginal delivery	3.24	39	<18	no				no		no				not present	none
114	Pugliese Hospital	43	Italy	nubile			no	2	1	1	0	0	physiological	planned cesarean section	0	36.2	<18	no				yes	positive	yes	positive	35.6	yes, a tetraciclina	not present	ceftriaxone	intravenous
116	Pugliese teaching hospital	38	Italy	married/cohabitant	college degree	professional	yes	1	0	0	0	0	miscarriage threatthreat	planned cesarean section	0	38.3	<18	no				no		no				not present	ceftriaxone	intravenous
119	Pugliese Hospital	30	Italy	nubile	completing secondary school	housewife	no	3	2	2	0	0	physiological	planned cesarean section	0	38.5	<18	no				yes	negative	no		29.5		not present	ceftriaxone	intravenous
122	Pugliese teaching hospital	34	Italy	married/cohabitant	completing high school	employed	no	1	0	0	0	0	gestational diabetes	normal spontaneous vaginal delivery	6.25	41	<18	no				yes	positive	yes	positive	35		CDC Tab 3, criterion 3	ampicillina	intravenous	correct	correct	yes	yes	yes	yes
123	Pugliese Hospital	31	Italy	married/cohabitant	college degree		yes	2	1	1	0	0	physiological	planned cesarean section	0	39	<18	no				yes	positive	yes	negative	35.5		not present	azitromicina	intravenous
124	Pugliese teaching hospital	29	Italy	not declared	completing high school		yes	1	0	0	0	0	urinary tract infection	normal spontaneous vaginal delivery	2.25	38.4	<18	no	yes			yes	positive	yes	positive			CDC Tab 3, criterion 3	ampicillina	intravenous	correct	correct	yes	yes	yes	yes
126	Pugliese teaching hospital	32	Italy	married/cohabitant	completing high school	employed	yes	2	1	0	0	0	physiological	semplice con cesareo in travaglio o con membrane rotte	1.25	38.6	<18	no				no		no				not present	ceftriaxone	intravenous
128	Pugliese Hospital	37	Italy	married/cohabitant	college degree		no	1	0	0	0	0	physiological	normal spontaneous vaginal delivery	5.45	40.4	<18	no				yes	negative	yes	positive	35		CDC Tab 3, criterion 3	ampicillina	intravenous	correct	correct	yes	yes	yes	yes
134	Pugliese teaching hospital	29	Italy	married/cohabitant	completing high school	labourer	no	2	1	0	0	0	physiological	normal spontaneous vaginal delivery	999	40	<18	no				no		no				not present	none
138	Pugliese Hospital	24	Morocco	married/cohabitant	completing secondary school	servant/caregiver	no	1	0	0	0	0	physiological	normal spontaneous vaginal delivery	6.38	40.1	<18	no				no		no				not present	ampicillina	intravenous	correct	correct	yes	yes	yes	yes
142	Pugliese teaching hospital	28	Italy	married/cohabitant	completing secondary school	unemployed	no	2	1	1	0	0	physiological	planned cesarean section	0	38.6	<18	no				yes	negative	no				not present	ceftriaxone	intravenous
144	Pugliese teaching hospital	34	Italy	married/cohabitant	completing high school		no	1	0	0	0	0	preeclampsia/eclampsia	planned cesarean section	0	39.3	<18	no				yes	positive	yes	positive	35.6		not present	ceftriaxone	intravenous
158	Pugliese Hospital	35	Italy	married/cohabitant	college degree	professional	no	2	1	1	0	0	physiological	semplice con cesareo in travaglio o con membrane rotte	999	38.5	<18	no				yes	positive	yes	negative	35.6		CDC Tab 3, criterion 3	ampicillina	intravenous	correct	correct	yes	yes	yes	yes
162	Pugliese teaching hospital	32	Germany	married/cohabitant	college degree	unemployed	no	1	0	0	0	0	physiological	normal spontaneous vaginal delivery	4.05	39.6	>=18	no				no		no				CDC Tab 3, criterion 4.2	ampicillina	intravenous	correct	correct	yes	yes	yes	yes
164	Pugliese teaching hospital	26	Italy	not declared	completing high school	employed	no	2	1	1	0	0	physiological	semplice con cesareo in travaglio o con membrane rotte	999	38.1	<18	no				no		no				not present	ceftriaxone	intravenous
165	Pugliese Hospital	28	Italy	married/cohabitant	completing secondary school	housewife	no	2	1	0	0	0	physiological	normal spontaneous vaginal delivery	999	39.5	<18	no				yes	negative	no		35.3		not present	ampicillina	intravenous	correct	correct	yes	yes	yes	yes
172	Pugliese Hospital	27	Italy	married/cohabitant	completing high school	unemployed		2	1	1	0	0	physiological	planned cesarean section	0	39	<18	no				yes	negative	yes	positive	37		not present	ceftriaxone	intravenous
173	Pugliese Hospital	38	Italy	married/cohabitant	college degree	employed	no	2	0	0	1	0	gestational diabetes	planned cesarean section	0	38.6	<18	no				yes	negative	yes	positive	34		not present	ceftriaxone	intravenous
178	Pugliese teaching hospital	34	Italy	married/cohabitant	completing high school		no	3	2	2	0	0	physiological	planned cesarean section	0	36.4	<18	no				no		no				not present	ceftriaxone	intravenous
398	Soverato	38	Italy	nubile	completing high school		no	1	0	0	0	0	gestational diabetes	planned cesarean section	0	41	<18	no				yes		yes				not present	ceftazidima	intravenous
399	Soverato	35	Italy	married/cohabitant	completing high school	housewife	no	2	1	0	0	0	physiological	normal spontaneous vaginal delivery	3.3	41	<18	no				no		no				not present	none
400	Soverato	39	Italy	married/cohabitant	completing high school	shop keeper	no	4	3	0	0	0	physiological	normal spontaneous vaginal delivery	999	42.4	<18	no				no		no				not present	none
405	Soverato	31	Italy	married/cohabitant	completing secondary school	employed	no	1	0	0	0	0	physiological	normal spontaneous vaginal delivery	5.56	38.6	<18	no				yes		yes				not present	none
410	Soverato	29	Italy	married/cohabitant	completing high school	housewife	no	1	0	0	0	0	physiological	semplice con cesareo in travaglio o con membrane rotte	5.35	41	<18	no				yes		yes				not present	ceftazidima	intravenous
411	Soverato	27	Italy	married/cohabitant	completing high school	housewife	no	1	0	0	0	0	physiological	normal spontaneous vaginal delivery	3.3	39.1	<18	no				yes		yes				not present	none
412	Soverato	31	Italy	married/cohabitant	completing high school		no	2	1	1	0	0	physiological	planned cesarean section	0	38.5	<18	no				yes		yes				not present	ceftazidima	intravenous
413	Soverato	32	Italy	married/cohabitant	completing high school	housewife	no	1	0	0	0	0	physiological	planned cesarean section	0	39.4	<18	no				yes		yes				not present	ceftazidima	intravenous
417	Soverato	31	Poland	separated/divorced	none	housewife	no	2	1	0	0	0	infectious disease	planned cesarean section	0	40.6	<18	no				yes		yes				not present	ceftazidima	intravenous
418	Soverato	38	Italy	not declared	completing secondary school		no	1	0	0	0	0	spine desease	planned cesarean section	0	39.3	<18	no				yes	positive	no		34.7	no	not present	ceftazidima	intravenous
420	Soverato	27	Italy	married/cohabitant	college degree	student	no	1	0	0	0	0	physiological	normal spontaneous vaginal delivery	4.1	39.2	<18	no				yes	negative	no		33.2		not present	ceftazidima	intramuscular
12	Pugliese Hospital	28	Morocco	married/cohabitant	completing primary school	housewife	no	2	1	0	0	0	physiological	normal spontaneous vaginal delivery	999	42.4	<18	no				no		no				not present	ampicillina	intravenous	correct	correct	yes	yes	yes	yes
13	Pugliese teaching hospital	35	Italy	married/cohabitant	completing high school	employed	no	2	1	1	0	0	physiological	planned cesarean section	0	38	<18	no				yes	positive	yes	negative	34.5		not present	ceftriaxone	intravenous
14	Pugliese Hospital	37	Italy	married/cohabitant	completing high school	professional	no	1	0	0	0	0	physiological	normal spontaneous vaginal delivery	8.2	39.6	<18	no				yes	positive	yes	positive	36		CDC Tab 3, criterion 3	ampicillina	ev+im	not correct	correct	yes	no	no	yes
18	Pugliese Hospital	33	Italy	nubile	college degree	unemployed	no	1	0	0	0	0	physiological	normal spontaneous vaginal delivery	999	40.3	<18	no				yes	positive	yes	positive	35		CDC Tab 3, criterion 3	ampicillina	intravenous	correct	correct	yes	yes	yes	yes
19	Pugliese Hospital	31	Italy	married/cohabitant	completing high school	student	no	4	3	0	0	0	gestational diabetes	normal spontaneous vaginal delivery	5.56	40.4	<18	no				yes	positive	yes	positive	40.3		CDC Tab 3, criterion 3	ampicillina	intravenous	correct	correct	yes	yes	yes	yes
21	Pugliese teaching hospital	20	Italy	nubile	completing secondary school	housewife	no	1	0	0	0	0	physiological	normal spontaneous vaginal delivery	999	38.3	<18	no				no		no				not present	none
24	Pugliese Hospital	37	Italy	married/cohabitant	completing secondary school	housewife	no	2	1	0	0	0	physiological	normal spontaneous vaginal delivery	4.32	39.3	<18	no				yes	positive	yes	negative	36.1		CDC Tab 3, criterion 3	ampicillina	intravenous	correct	correct	yes	yes	yes	yes
26	Pugliese Hospital	25	Italy	nubile	completing secondary school		no	3	1	0	0	1	risk for premature birth	normal spontaneous vaginal delivery	4.35	39	<18	no				no		no				not present	ampicillina	intravenous	correct	not correct	yes	yes	yes	no
27	Pugliese Hospital	38	Italy	married/cohabitant	college degree	unemployed	no	3	2	2	0	0	gestational diabetes	semplice con cesareo in travaglio o con membrane rotte	4.5	36.6	<18	no				no		no				cesarean section at the time of labor or rupture of membranes	ceftriaxone	intravenous	not correct	not correct	no	no	no	no
33	Pugliese teaching hospital	35	Italy	married/cohabitant	completing primary school	farmer	no	2	1	1	0	0	gestational diabetes	planned cesarean section	0	37.4	<18	no				yes		yes				not present	ceftriaxone	intravenous
34	Pugliese Hospital	22	Roumania	not declared	completing primary school	unemployed	no	1	0	0	0	0	physiological	normal spontaneous vaginal delivery	1.27	38.2	<18	no				no		no				not present	ampicillina	intravenous	correct	correct	yes	yes	yes	yes
35	Pugliese Hospital	34	Morocco	married/cohabitant	none	housewife	no	4	3	0	0	0	physiological	normal spontaneous vaginal delivery	999	38	<18	no				no		no				not present	none
38	Pugliese Hospital	43	Morocco	married/cohabitant	none	housewife	no	1	0	0	0	0	physiological	normal spontaneous vaginal delivery	999	41	<18	no				no		no				not present	ampicillina	intravenous	correct	not correct	yes	yes	yes	no
39	Pugliese teaching hospital	27	Morocco	married/cohabitant	completing secondary school	housewife	no	2	1	0	0	0	physiological	normal spontaneous vaginal delivery	3.09	39.4	<18	no				no		no				not present	none
40	Pugliese teaching hospital	44	Italy	married/cohabitant	college degree		no	2	1	1	0	0	physiological	planned cesarean section	0	38.1	<18	no				yes	positive	yes	positive	33.3	yes, a eritromicina e vari	not present	ceftriaxone	intravenous
43	Pugliese Hospital	31	Italy	married/cohabitant	completing high school	housewife	no	2	1	1	0	0	physiological	planned cesarean section	0	38.3	<18	no				yes	positive	yes	positive	35.6		not present	ceftriaxone	intravenous
48	Pugliese teaching hospital	33	Italy	nubile	completing high school	unemployed	no	2	0	0	0	1	miscarriage threatthreat	planned cesarean section	0	38.6	<18	no				no		no				not present	ceftriaxone	intravenous
51	Pugliese teaching hospital	34	Italy	married/cohabitant	college degree	employed	no	2	1	1	0	0	miscarriage threatthreat	planned cesarean section	0	37.6	<18	no				yes	positive	yes	positive			not present	ceftriaxone	intravenous
57	Pugliese Hospital	34	Italy	married/cohabitant	completing secondary school	housewife	no	4	1	1	2	0	gestational diabetes	planned cesarean section	0	37.5	<18	no				yes	positive	yes	positive			not present	ceftriaxone	intravenous
63	Pugliese Hospital	40	Italy	married/cohabitant	college degree	housewife	no	3	2	0	0	0	physiological	normal spontaneous vaginal delivery	11.44	41.1	<18	no				yes	positive	yes	positive			CDC Tab 3, criterion 3	ampicillina	intravenous	correct	correct	yes	yes	yes	yes
65	Pugliese teaching hospital	38	Italy	married/cohabitant	completing high school	housewife	no	2	1	0	0	0	physiological	normal spontaneous vaginal delivery	0	38	<18	no				no		no				not present	none
69	Pugliese teaching hospital	33	Italy	married/cohabitant	college degree	shop keeper	no	2	1	0	0	0	physiological	normal spontaneous vaginal delivery	1.3	39.4	<18	no				no		no				not present	none
70	Pugliese teaching hospital	39	Italy	married/cohabitant	completing high school	labourer	no	1	0	0	0	0	gestational diabetes	semplice con cesareo in travaglio o con membrane rotte	0	32.3	>=18	no				yes	positive	yes	positive	32.3		CDC Tab 3, criterion 3	ampicillina	intravenous	correct	correct	yes	yes	yes	yes
73	Pugliese teaching hospital	24	Italy	nubile	completing primary school	housewife	no	5	1	1	3	0	coagulation disorders	planned cesarean section	0	36.1	<18	no				no		no				not present	none
74	Pugliese Hospital	39	Italy	married/cohabitant	completing high school	employed	no	2	1	0	0	0	physiological	normal spontaneous vaginal delivery	999	38	<18	no				no		no				not present	none
77	Pugliese teaching hospital	31	Italy	married/cohabitant	completing high school	professional	no	1	0	0	0	0	physiological	semplice con cesareo in travaglio o con membrane rotte	10.56	41	<18	no				yes	positive	yes	positive			CDC Tab 3, criterion 3	ampicillina	intravenous	correct	correct	yes	yes	yes	yes
82	Pugliese Hospital	40	Italy	married/cohabitant	college degree	employed	no	3	1	0	1	0	physiological	planned cesarean section	0	41	<18	no				yes	positive	yes	positive	36.3		not present	ceftriaxone	intravenous
84	Pugliese Hospital	31	Italy	married/cohabitant	completing high school	housewife	no	2	1	0	0	0	physiological	normal spontaneous vaginal delivery	2.05	41.2	<18	no				yes	positive	yes	negative	36		CDC Tab 3, criterion 3	ampicillina	intravenous	correct	correct	yes	yes	yes	yes
88	Pugliese Hospital	32	Italy	nubile	completing primary school	housewife	no	2	1	1	0	0	physiological	planned cesarean section	0	38.1	<18	no				no		no				not present	none
91	Pugliese Hospital	29	Italy	nubile	completing high school	housewife	no	1	0	0	0	0	physiological	normal spontaneous vaginal delivery	1.36	39	<18	no				no		no				not present	none
92	Pugliese Hospital	28	Morocco	married/cohabitant	completing secondary school	servant/caregiver	no	1	0	0	0	0	physiological	normal spontaneous vaginal delivery	.54	40.6	<18	no				yes	negative	yes	positive	36		CDC Tab 3, criterion 3	ampicillina	intravenous	correct	correct	yes	yes	yes	yes
95	Pugliese teaching hospital	30	Roumania	nubile	completing high school	labourer	no	1	0	0	0	0	physiological	normal spontaneous vaginal delivery	2.09	39.1	<18	no				no		no				not present	none
99	Pugliese teaching hospital	40	Italy	married/cohabitant	college degree	professional	no	1	0	0	0	0	placenta previa	normal spontaneous vaginal delivery	6.1	39.2	<18	no				no		no				not present	none
101	Pugliese teaching hospital	30	Italy	married/cohabitant	completing high school	unemployed	no	2	1	1	0	0	physiological	planned cesarean section	0	38.6	<18	no				yes	positive	yes	positive			not present	ceftriaxone	intravenous
106	Pugliese teaching hospital	25	Bangladesh	married/cohabitant	completing primary school	housewife	no	3	2	0	0	0	gestational diabetes	planned cesarean section	0	40.2	<18	no				no		no				not present	ceftriaxone	intravenous
107	Pugliese teaching hospital	39	Italy	married/cohabitant	completing high school	housewife	yes	2	1	1	0	0	physiological	semplice con cesareo in travaglio o con membrane rotte	.32	36	<18	no				no		no				cesarean section at the time of labor or rupture of membranes	ceftriaxone	intravenous	not correct	not correct	no	no	no	no
117	Pugliese teaching hospital	36	Italy	married/cohabitant	completing secondary school	employed	no	2	1	1	0	0	physiological	planned cesarean section	0	39	<18	no				yes	positive	yes	positive	34.5		not present	ceftriaxone	intravenous
118	Pugliese teaching hospital	33	Italy	married/cohabitant	college degree	employed	no	2	1	1	0	0	Addison desease	planned cesarean section	0	37.4	<18	no				yes	positive	yes	positive			not present	ceftriaxone	intravenous
120	Pugliese Hospital	31	Italy	married/cohabitant	completing primary school	housewife	no	2	1	1	0	0	gestational diabetes	planned cesarean section	0	38.2	<18	no				yes	negative	no		33.5		not present	ceftriaxone	intravenous
125	Pugliese teaching hospital	36	Italy	married/cohabitant	college degree	employed	no	2	1	1	0	0	miscarriage threatthreat	planned cesarean section	0	38.2	<18	no				yes	negative	yes	positive			not present	ceftriaxone	intravenous
127	Pugliese teaching hospital	30	Italy	married/cohabitant	completing high school	housewife	no	3	2	0	0	0	physiological	normal spontaneous vaginal delivery	999	39.5	<18	no				yes	negative	no		33		not present	ampicillina	intravenous	correct	correct	yes	yes	yes	yes
133	Pugliese Hospital	34	Italy	not declared	completing high school		no	1	0	0	0	0	physiological	normal spontaneous vaginal delivery	16.3	39.5	<18	no				yes	positive	yes	positive	35		CDC Tab 3, criterion 3	ampicillina	intravenous	correct	correct	yes	yes	yes	yes
135	Pugliese Hospital	34	Italy	married/cohabitant	completing secondary school		no	2	1	0	0	0	physiological	normal spontaneous vaginal delivery	999	40.3	<18	no				no		no				not present	none
137	Pugliese teaching hospital	30	Italy	married/cohabitant	completing secondary school	unemployed	no	6	2	2	3	0	miscarriage threatthreat	semplice con cesareo in travaglio o con membrane rotte	999	36.2	<18	no				no		no				cesarean section at the time of labor or rupture of membranes	ceftriaxone	intravenous	not correct	not correct	no	no	no	no
139	Pugliese Hospital	37	Morocco	married/cohabitant	completing high school	housewife	no	4	0	0	3	0	physiological	normal spontaneous vaginal delivery	7.05	37.1	<18	no				no		no				not present	ampicillina	ev+im	correct	correct	yes	no	yes	yes
140	Pugliese teaching hospital	35	Italy	married/cohabitant	completing high school	housewife	no	2	1	1	0	0	physiological	planned cesarean section	0	37.5	<18	no				no		no				not present	ceftriaxone	intravenous
143	Pugliese Hospital	21	Italy	not declared	completing high school		no	1	0	0	0	0	physiological	normal spontaneous vaginal delivery		40.6	<18	no				yes	negative	yes	positive	34		CDC Tab 3, criterion 3	ampicillina	intravenous	correct	correct	yes	yes	yes	yes
145	Pugliese Hospital	36	Italy	married/cohabitant			no	2	0	0	0	1	gestational diabetes	planned cesarean section	0	39	<18	no				yes	negative	yes	positive	32.4		not present	ceftriaxone	intravenous
155	Pugliese teaching hospital	31	Morocco	married/cohabitant	completing secondary school		no	1	0	0	0	0	physiological	normal spontaneous vaginal delivery	999	40.6	<18	no				no		no				not present	ampicillina	intravenous	correct	correct	yes	yes	yes	yes
160	Pugliese Hospital	27	Italy	not declared	completing primary school		no	1	0	0	0	0	nephrolithiasis	semplice con cesareo in travaglio o con membrane rotte	12.5	41	>=18	no				yes	negative	yes	positive	35.1		CDC Tab 3, criterion 3	ampicillina	intravenous	correct	correct	yes	yes	yes	yes
161	Pugliese teaching hospital	33	Germany	nubile	completing high school	housewife	yes	2	1	1	0	0	legs thrombophlebitis	planned cesarean section	0	38.4	<18	no				no		no				not present	claritromicina	intravenous
167	Pugliese teaching hospital	26	Italy	not declared	completing high school	student	no	1	0	0	0	0	physiological	normal spontaneous vaginal delivery	999	40.1	<18	no				yes		yes	positive			CDC Tab 3, criterion 3	ampicillina	intravenous	correct	correct	yes	yes	yes	yes
168	Pugliese Hospital	40	Italy	married/cohabitant	completing high school		no	1	0	0	0	0	physiological	normal spontaneous vaginal delivery	16.56	38.5	<18	no				yes	positive	yes	positive	37.5		CDC Tab 3, criterion 3	ampicillina	ev+im	correct	correct	yes	no	yes	yes
170	Pugliese teaching hospital	25	Italy	nubile	completing secondary school	housewife	no	3	1	1	1	0	physiological	planned cesarean section	0	37.6	<18	no				yes	negative	yes	positive	36.3		not present	ceftriaxone	intravenous
180	Pugliese Hospital	40	Morocco	married/cohabitant	none	housewife	no	4	3	0	0	0	physiological	normal spontaneous vaginal delivery	999	38.4	<18	no				yes		yes				not present	none
401	Soverato	37	Italy	married/cohabitant	completing secondary school	housewife	no	3	2	0	0	0	physiological	normal spontaneous vaginal delivery	3.22	40	<18	no				no		no				not present	none
403	Soverato	18	Italy	married/cohabitant	completing high school	housewife	no	1	0	0	0	0	physiological	normal spontaneous vaginal delivery	4.08	39.5	<18	no				no		no				not present	none
404	Soverato	28	Italy	nubile	completing secondary school	housewife	no	3	2	0	0	0	physiological	normal spontaneous vaginal delivery	14.18	41	<18	no				no		no				not present	none
406	Soverato	34	Italy	married/cohabitant	completing secondary school	housewife	no	2	1	0	0	0	physiological	normal spontaneous vaginal delivery	1.42	40.2	<18	no				no		no				not present	none
407	Soverato	37	Italy	married/cohabitant	completing high school	student	no	1	0	0	0	0	physiological	semplice con cesareo in travaglio o con membrane rotte	13.05	40.4	<18	no				no		no				not present	ceftazidima	intramuscular
409	Soverato	34	Italy	married/cohabitant	completing secondary school	housewife	no	4	3	1	0	0	physiological	normal spontaneous vaginal delivery	1.25	39.5	<18	no				no		no				not present	ceftazidima	intravenous
414	Soverato	33	Italy	married/cohabitant	completing primary school	housewife	no	5	0	0	4	0	physiological	semplice con cesareo in travaglio o con membrane rotte	0	40.5	<18	no				yes		yes				not present	ceftazidima	intramuscular
415	Soverato	23	Italy	married/cohabitant	college degree	housewife	no	1	0	0	0	0	physiological	planned cesarean section	0	39	<18	no				yes	positive	no				not present	ceftazidima	ev+im
419	Soverato	33	Bulgary	nubile	none	housewife	no	2	0	0	1	0	physiological	normal spontaneous vaginal delivery	1.55	40	<18	no				no		no				not present	none
422	Soverato	39	Italy	married/cohabitant	completing high school	housewife	no	4	1	0	1	1	physiological	normal spontaneous vaginal delivery	3.36	39.1	<18	no				yes	positive	yes	positive			CDC Tab 3, criterion 3	ampicillina	intravenous	correct	correct	yes	yes	yes	no
423	Soverato	38	Poland	married/cohabitant	completing secondary school	housewife	no	1	0	0	0	0	oligo/anidramnios	planned cesarean section	0	42.1	<18	no				no		no				not present	ceftazidima	intramuscular
424	Soverato	30	Roumania	not declared	completing secondary school		no	1	0	0	0	0	physiological	normal spontaneous vaginal delivery	5.16	40.5	<18	no				yes		yes				not present	none
425	Soverato	33	Italy	married/cohabitant	completing high school	housewife	no	3	2	0	0	0	physiological	normal spontaneous vaginal delivery	4.15	41.3	<18	no				yes		yes				not present	none
427	Soverato	29	Italy	married/cohabitant	completing secondary school	housewife	no	2	1	1	0	0	preeclampsia/eclampsia	planned cesarean section	0	38.6	<18	no				yes	positive	yes	positive	35		not present	ampicillina	ev+im	not correct	not correct	yes	no	no	no
428	Soverato	34	Italy	married/cohabitant	completing high school		no	5	2	2	1	1	physiological	planned cesarean section	0	38	<18	no				no		no				not present	ceftazidima	intramuscular
176	Pugliese teaching hospital	40	Italy	married/cohabitant	completing high school	employed	no	3	2	0	0	0	physiological	semplice con cesareo in travaglio o con membrane rotte	999	37	<18	no				no		no				not present	ceftriaxone	intravenous
56	Pugliese Hospital	32	Italy	married/cohabitant	completing high school	employed	no	1	0	0	0	0	physiological	normal spontaneous vaginal delivery	999	38.2	<18	no				yes	negative	yes	positive	35.5		CDC Tab 3, criterion 3	ampicillina	intravenous	correct	correct	yes	yes	yes	no
68	Pugliese teaching hospital	26	Roumania	married/cohabitant	completing primary school	housewife	no	1	0	0	0	0	physiological	normal spontaneous vaginal delivery	.46	36	<18	yes				no		no				CDC tab 3, criterion 4.1	ampicillina	intravenous	correct	correct	yes	yes	yes	no
2	Pugliese Hospital	39	Italy	married/cohabitant	completing high school	housewife	no	2	1	0	0	0	physiological	normal spontaneous vaginal delivery	7.5	36.5	<18	no				no		no				CDC tab 3, criterion 4.1	ampicillina	intravenous	correct	correct	yes	yes	yes	yes
7	Pugliese Hospital	23	Italy	nubile	completing primary school	housewife	no	3	2	0	0	0	physiological	normal spontaneous vaginal delivery	5.44	39	<18	no				no		no				not present	ampicillina	ev+im	correct	not correct	yes	no	yes	no
53	Pugliese teaching hospital	35	Italy	not declared	college degree	housewife	no	1	0	0	0	0	physiological	normal spontaneous vaginal delivery	999	38.4	>=18	no				yes	positive	yes	negative	35		CDC Tab 3, criterion 3	ampicillina	intravenous	correct	correct	yes	yes	yes	yes
96	Pugliese teaching hospital	31	Italy	married/cohabitant	college degree	unemployed	no	1	0	0	0	0	gestational diabetes	normal spontaneous vaginal delivery	7.45	39.2	>=18	no				yes	positive	yes	positive			CDC Tab 3, criterion 3	ampicillina	intravenous	correct	correct	yes	yes	yes	yes
58	Pugliese teaching hospital	41	Italy	married/cohabitant	completing high school	housewife	no	4	2	0	1	0	preeclampsia/eclampsia	planned cesarean section	0	34.6	<18	no				no		no				not present	ceftriaxone	intravenous
416	Soverato	27	Italy	married/cohabitant	completing high school	shop keeper	no	2	0	0	1	0	physiological	semplice con cesareo in travaglio o con membrane rotte	5.53	39.2	<18	no				no		no				not present	ceftazidima	intramuscular
112	Pugliese Hospital	25	Morocco	married/cohabitant	completing secondary school	housewife	no	1	0	0	0	0	physiological	semplice con cesareo in travaglio o con membrane rotte	2.35	29.5	<18	no				no		no				CDC tab 3, criterion 4.1	ampicillina	oral	not correct	not correct	yes	no	no	no
115	Pugliese Hospital	34	Italy	married/cohabitant	completing high school	housewife	no	3	1	1	1	0	risk for premature birth	semplice con cesareo in travaglio o con membrane rotte	1.52	25.4	<18	no				no		no				cesarean section at the time of labor or rupture of membranes	ceftriaxone	intravenous	not correct	not correct	no	no	no	no
121	Pugliese teaching hospital	21	Italy	nubile	completing high school	student	no	1	0	0	0	0	physiological	normal spontaneous vaginal delivery	4.11	38.4	<18	no				yes	negative	yes	positive	34.6		CDC Tab 3, criterion 3	none				no	no	no	no
429	Soverato	32	Italy	married/cohabitant	completing high school		no	1	0	0	0	0	physiological	normal spontaneous vaginal delivery	12.3	40.6	<18	yes >= 38 �C				yes		yes				CDC tab 3, criterion 4.3	ceftazidima	intramuscular			no	no	no	no
431	Soverato	23	Nigeria	married/cohabitant	none		no	4	2	0	1	0	physiological	semplice con cesareo in travaglio o con membrane rotte	7.55	41.1	<18	no				no		no				cesarean section at the time of labor or rupture of membranes	ceftazidima	intravenous			no	no	no	no
32	Pugliese Hospital	37	Italy	married/cohabitant	completing high school	employed	no	1	0	0	0	0	gestational diabetes	semplice con cesareo in travaglio o con membrane rotte	1.55	39.1	<18	no				yes	negative	yes	positive	34.5		CDC Tab 3, criterion 3	none				no	no	no	no
62	Pugliese Hospital	35	Italy	married/cohabitant	college degree	employed	no	1	0	0	0	0	physiological	normal spontaneous vaginal delivery	999	39.4	<18	no				yes	negative	yes	positive	35	yes, a clindamicina	CDC Tab 3, criterion 3	none				no	no	no	no
67	Pugliese Hospital	26	Italy	nubile	completing secondary school	housewife	no	2	1	0	0	0	physiological	normal spontaneous vaginal delivery	3.07	39.5	<18	no				yes	negative	yes	positive	36		CDC Tab 3, criterion 3	ampicillina	intravenous	correct	not correct	yes	yes	no	no
71	Pugliese Hospital	18	Italy	nubile	completing secondary school	housewife	no	1	0	0	0	0	physiological	normal spontaneous vaginal delivery		39.2	<18	no				yes	negative	yes	positive			CDC Tab 3, criterion 3	none				no	no	no	no
104	Pugliese Hospital	29	Italy	nubile	completing high school	housewife	no	3	1	0	1	0	physiological	normal spontaneous vaginal delivery	999	39.4	<18	no				yes	negative	yes	positive			CDC Tab 3, criterion 3	none				no	no	no	no
426	Soverato	37	Rusyesa	nubile	none		no	3	1	1	1	0	physiological	semplice con cesareo in travaglio o con membrane rotte	999	38.2	<18	no				yes		yes				cesarean section at the time of labor or rupture of membranes	ceftazidima	intramuscular			no	no	no	no
430	Soverato	31	Italy	married/cohabitant	college degree	professional		2	1	0	0	0	physiological	normal spontaneous vaginal delivery	999	37.6	<18	no				yes	positive	yes	positive	35		CDC Tab 3, criterion 3	ceftazidima	intramuscular			no	no	no	no
9	Pugliese teaching hospital	33	Italy	married/cohabitant	completing high school	employed	no	1	0	0	0	0	physiological	normal spontaneous vaginal delivery	999	39.4	<18	yes				yes		yes				not present	ampicillina	intravenous	correct	correct	yes	yes	yes	no
30	Pugliese teaching hospital	23	Italy	not declared	completing primary school	housewife	no	3	2	0	0	0	physiological	normal spontaneous vaginal delivery	999	38	<18	no				no		no				not present	ampicillina	intravenous	correct	not correct	yes	yes	yes	no
37	Pugliese teaching hospital	32	Italy	married/cohabitant	completing high school	housewife	no	3	1	0	1	0	physiological	normal spontaneous vaginal delivery	1.52	39.5	<18	no				yes	positive	no				CDC Tab 3, criterion 3	ampicillina	intravenous	correct	correct	yes	yes	yes	no
41	Pugliese teaching hospital	24	Morocco	married/cohabitant	completing high school	housewife	no	1	0	0	0	0	gestational diabetes	normal spontaneous vaginal delivery	1.4	39.6	<18	no				yes	negative	yes	positive	33		CDC Tab 3, criterion 3	ampicillina	intravenous	correct	correct	yes	yes	yes	no
49	Pugliese Hospital	20	Italy	married/cohabitant	completing high school	housewife	no	1	0	0	0	0	physiological	normal spontaneous vaginal delivery	999	40.3	<18	yes				yes	negative	yes	positive	35.2		CDC Tab 3, criterion 3	ampicillina	intravenous	correct	correct	yes	yes	yes	no
50	Pugliese teaching hospital	36	Italy	married/cohabitant	college degree	professional	no	2	1	0	0	0	risk for premature birth	normal spontaneous vaginal delivery	999	37.5	<18	no				yes	positive	yes	positive	34		CDC Tab 3, criterion 3	ampicillina	intravenous	correct	correct	yes	yes	yes	no
81	Pugliese Hospital	34	Italy	married/cohabitant	college degree	employed	no	2	1	0	0	0	physiological	normal spontaneous vaginal delivery	2.44	38	<18	no				yes	positive	yes	positive	35.4		CDC Tab 3, criterion 3	ampicillina	intravenous	correct	correct	yes	yes	yes	no
83	Pugliese teaching hospital	29	Italy	married/cohabitant	college degree	professional	no	1	0	0	0	0	miscarriage threatthreat	normal spontaneous vaginal delivery	36.54	40.2	<18	no				yes	positive	yes	positive	35.6		CDC Tab 3, criterion 3	ampicillina	intravenous	correct	not correct	yes	yes	yes	no
90	Pugliese Hospital	32	Italy	nubile	completing high school	professional	no	2	1	0	0	0	physiological	normal spontaneous vaginal delivery	999	39.3	<18	no				yes	positive	yes	negative	34.2	yes, a tetraciclina	CDC Tab 3, criterion 3	ampicillina	intravenous	correct	correct	yes	yes	yes	no
129	Pugliese Hospital	39	Italy	married/cohabitant	college degree	housewife	no	2	1	0	0	0	physiological	normal spontaneous vaginal delivery	2.55	39.2	<18	no				yes	negative	yes	positive	36		CDC Tab 3, criterion 3	ampicillina	intravenous	correct	correct	yes	yes	yes	no
132	Pugliese Hospital	29	Italy	nubile	completing primary school		no	1	0	0	0	0	physiological	normal spontaneous vaginal delivery	999	40.6	<18	no				yes	negative	yes	positive	37		CDC Tab 3, criterion 3	ampicillina	intravenous	correct	correct	yes	yes	yes	no
5	Pugliese teaching hospital	22	Roumania	nubile	completing secondary school	housewife		1	0	0	0	0	physiological	normal spontaneous vaginal delivery	3.34	35.5	<18	no				yes	positive	yes	positive	35.5		CDC Tab 3, criterion 3	ampicillina	intravenous	correct	correct	yes	yes	yes	no
22	Pugliese teaching hospital	22	Italy	nubile	completing secondary school	housewife	no	2	1	0	0	0	physiological	normal spontaneous vaginal delivery	999	36.6	<18	no				yes	positive	yes	negative	35		CDC Tab 3, criterion 3	ampicillina	intravenous	correct	correct	yes	yes	yes	no
25	Pugliese teaching hospital	28	Italy	married/cohabitant	college degree	unemployed	no	2	1	0	0	0	physiological	normal spontaneous vaginal delivery	3.23	39.2	<18	no				yes	positive	no				CDC Tab 3, criterion 3	ampicillina	intravenous	correct	correct	yes	yes	yes	no
31	Pugliese Hospital	30	Italy	married/cohabitant	completing high school		no	1	0	0	0	0	physiological	normal spontaneous vaginal delivery	12.27	37.6	<18	no				yes	positive	yes	negative	33.4		CDC Tab 3, criterion 3	ampicillina	intravenous	correct	correct	yes	yes	yes	no
78	Pugliese Hospital	19	Italy	nubile	completing high school		no	1	0	0	0	0	physiological	normal spontaneous vaginal delivery	12.3	41.3	<18	no				yes	positive	yes	positive	36.4		CDC Tab 3, criterion 3	ampicillina	intravenous	correct	not correct	yes	yes	no	no
94	Pugliese Hospital	37	Italy	married/cohabitant	completing high school	housewife	no	2	1	0	0	0	physiological	normal spontaneous vaginal delivery	8.55	38.3	<18	no				yes	negative	yes	positive	36		CDC Tab 3, criterion 3	ampicillina	intravenous	correct	not correct	yes	yes	no	no
102	Pugliese teaching hospital	37	Italy	married/cohabitant	completing high school	student	no	2	1	0	0	0	physiological	normal spontaneous vaginal delivery	4.02	38.4	<18	no				yes	positive	yes	positive	35.2		CDC Tab 3, criterion 3	ampicillina	intravenous	correct	correct	yes	yes	yes	no
103	Pugliese teaching hospital	31	Italy	married/cohabitant	completing secondary school	housewife	no	2	1	0	0	0	physiological	normal spontaneous vaginal delivery	20.26	38.5	<18	no				yes	negative	yes	positive	35.5		CDC Tab 3, criterion 3	ampicillina	intravenous	correct	correct	yes	yes	yes	no
130	Pugliese Hospital	29	Italy	not declared	college degree	housewife	no	1	0	0	0	0	physiological	normal spontaneous vaginal delivery	999	38.2	<18	no				yes	negative	yes	positive	37		CDC Tab 3, criterion 3	ampicillina	intravenous	correct	not correct	yes	yes	yes	no
136	Pugliese Hospital	28	Italy	married/cohabitant	college degree	unemployed	no	4	1	0	2	0	preeclampsia/eclampsia	semplice con cesareo in travaglio o con membrane rotte	2.14	40.2	<18	no				yes	positive	yes	positive	35.5		CDC Tab 3, criterion 3	ampicillina	intravenous	correct	correct	yes	yes	yes	no
146	Pugliese teaching hospital	31	Italy	married/cohabitant	college degree	employed	no	2	1	0	0	0	legs thrombophlebitis	normal spontaneous vaginal delivery	3.3	39	<18	no				yes	positive	yes	positive	34.5		CDC Tab 3, criterion 3	ampicillina	intravenous	correct	correct	yes	yes	yes	no
159	Pugliese teaching hospital	29	Italy	nubile	completing high school	employed	yes	1	0	0	0	0	preeclampsia/eclampsia	normal spontaneous vaginal delivery	999	38.3	<18	yes				yes	positive	no				CDC Tab 3, criterion 3	ampicillina	intravenous	not correct	not correct	yes	yes	no	no
163	Pugliese Hospital	34	Italy	not declared	college degree		no	1	0	0	0	0	physiological	normal spontaneous vaginal delivery	999	40.4	<18	no				yes	negative	yes	positive	35.3		CDC Tab 3, criterion 3	ampicillina	intravenous	correct	correct	yes	yes	yes	no
179	Pugliese teaching hospital	33	Italy	married/cohabitant	completing primary school	hairdresser	no	1	0	0	0	0	physiological	semplice con cesareo in travaglio o con membrane rotte	5.55	40.5	<18	no				yes	positive	yes	positive			CDC Tab 3, criterion 3	ampicillina	intravenous	correct	not correct	yes	yes	yes	no
47	Pugliese Hospital	42	Italy	not declared	college degree	professional	no	1	0	0	0	0	physiological	normal spontaneous vaginal delivery	2.03	39.6	<18	no				yes	negative	yes	positive	35.6		CDC Tab 3, criterion 3	ampicillina	ev+im	correct	correct	yes	no	yes	yes
72	Pugliese Hospital	31	Italy	married/cohabitant	completing high school	housewife	no	4	2	0	1	0	physiological	normal spontaneous vaginal delivery	20.09	40.1	<18	no				yes	positive	yes	negative	35		CDC Tab 3, criterion 3	ampicillina	ev+im	correct	correct	yes	no	yes	yes
105	Pugliese Hospital	28	Italy	married/cohabitant	college degree	employed	no	2	1	0	0	0	physiological	normal spontaneous vaginal delivery		32.3	>=18	no				no		no				CDC Tab 3, criteria 4.1 and 4.2	ampicillina	oral	not correct	not correct	yes	no	no	no
131	Pugliese teaching hospital	45	Italy	married/cohabitant	completing high school		no	2	0	0	1	0	Intrauterin Growth Restriction	planned cesarean section	0	28.2	<18	no				no		no				not present	ceftriaxone	intravenous
85	Pugliese Hospital	40	Italy	married/cohabitant	completing primary school	housewife	no	11	5	0	5	0	preeclampsia/eclampsia	planned cesarean section	0	35	<18	no				no		no				not present	ceftriaxone	intravenous
141	Pugliese teaching hospital	34	Italy	not declared	completing high school	housewife	no	2	1	0	0	0	gestational diabetes	normal spontaneous vaginal delivery	12.55	40.5	<18	no				no		no				not present	none
79	Pugliese teaching hospital	40	Italy	not declared	completing high school	housewife	no	5	4	3	1	0	physiological	semplice con cesareo in travaglio o con membrane rotte	3.05	36.5	>=18	no				yes		no				CDC tab 3, criterion 4.1	none				no	no	no	no
408	Soverato	35	Italy	married/cohabitant	completing high school	housewife	no	2	1	0	0	0	physiological	normal spontaneous vaginal delivery	15.2	38.3	>=18	no				yes		yes				CDC Tab 3, criterion 4.2	ceftazidima	intramuscular			no	no	no	no
113	Pugliese teaching hospital	32	Italy	married/cohabitant	completing secondary school	unemployed	no	3	1	1	0	1	physiological	semplice con cesareo in travaglio o con membrane rotte	5.48	36.2	<18	no				no		no				CDC tab 3, criterion 4.1	ceftriaxone	intravenous	not correct	not correct	no	no	no	no
421	Soverato	30	Italy	married/cohabitant	completing high school	housewife	no	1	0	0	0	0	physiological	semplice con cesareo in travaglio o con membrane rotte	5.2	38	>=18	no				yes	positive	yes	negative	37.6		CDC Tab 3, criterion 4.2	ceftazidima				no	no	no	no
402	Soverato	27	Italy	married/cohabitant	completing high school	housewife	no	2	1	0	0	0	physiological	normal spontaneous vaginal delivery	7.23	41	<18	no				yes	positive	no		38.1	yes, a tetraciclina	CDC Tab 3, criterion 3	ampicillina	intramuscular	not correct	not correct	yes	no	no	no
15	Pugliese Hospital	34	Italy	married/cohabitant	college degree	professional	no	1	0	0	0	0	physiological	normal spontaneous vaginal delivery	2	41	<18	no				yes	positive	yes	positive	35.7		CDC Tab 3, criterion 3	ampicillina	ev+im	correct	correct	yes	no	yes	yes
17	Pugliese teaching hospital	36	Italy	not declared	completing secondary school	housewife		2	1	0	0	0	physiological	normal spontaneous vaginal delivery	999	39.6	<18	no				no		no				not present	ampicillina	intravenous	correct	correct	yes	yes	yes	yes
87	Pugliese teaching hospital	39	Italy	married/cohabitant	completing high school	employed	no	2	1	1	0	0	placental abruption	planned cesarean section	0	31.6	<18	no				no		no				not present	none
45	Pugliese teaching hospital	37	Italy	married/cohabitant	completing primary school		no	2	1	0	0	0	placenta previa	planned cesarean section	0	35.1	<18	no				no		no				not present	levofloxacina	intravenous
54	Pugliese Hospital	39	Italy	married/cohabitant		unemployed	no	1	0	0	0	0	physiological	semplice con cesareo in travaglio o con membrane rotte	.58	36.5	<18	no				no		no				CDC tab 3, criterion 4.1	ampicillina	ev+os	correct	not correct	yes	no	yes	no
59	Pugliese teaching hospital	35	Italy	married/cohabitant	completing high school	employed	no	2	0	0	1	0	preeclampsia/eclampsia	planned cesarean section	0	32.3	<18	yes				no		no				not present	ceftriaxone	intravenous
61	Pugliese teaching hospital	32	Morocco	married/cohabitant	completing secondary school	servant/caregiver	no	1	0	0	0	0	chronic fetal distress	planned cesarean section	0	32.5	<18	yes				no		no				not present	ceftriaxone	intravenous
64	Pugliese Hospital	25	Italy	married/cohabitant	college degree		no	2	0	0	1	0	physiological	normal spontaneous vaginal delivery	999	40.5	<18	no				no		no				not present	ampicillina	intravenous	correct	not correct	yes	yes	yes	no
97	Pugliese teaching hospital	32	Italy	married/cohabitant	completing high school	employed	no	2	0	0	1	0	Intrauterin Growth Restriction	planned cesarean section	0	34.4	<18	no				no		no				not present	ceftriaxone	intravenous
147	Pugliese Hospital	32	Italy	nubile	college degree		no	1	0	0	0	0	physiological	normal spontaneous vaginal delivery	999	39.4	<18	no				yes	positive	yes	negative	35.1	yes, a tetraciclina	CDC Tab 3, criterion 3	ampicillina	intravenous	correct	correct	yes	yes	yes	yes
148	Pugliese teaching hospital	43	Italy	married/cohabitant	college degree	infermiera	no	1	0	0	0	0	preeclampsia/eclampsia	planned cesarean section	0	37.4	<18	no				yes	positive	yes	positive	36.7		not present	ceftriaxone	intravenous
149	Pugliese Hospital	29	Italy	nubile	completing high school	labourer	no	4	0	0	3	0	physiological	normal spontaneous vaginal delivery	8.09	40.3	<18	no				yes	positive	yes	positive	35.4		CDC Tab 3, criterion 3	ampicillina	intravenous	correct	not correct	yes	yes	yes	no
150	Pugliese teaching hospital	39	Italy	married/cohabitant	completing high school	employed	no	2	1	0	0	0	gestational diabetes	normal spontaneous vaginal delivery	3	39.1	<18	no				yes	negative	yes	positive	36		CDC Tab 3, criterion 3	ampicillina	intravenous	correct	correct	yes	yes	yes	yes
151	Pugliese teaching hospital	35	Morocco	married/cohabitant	completing secondary school	housewife	no	4	3	0	0	0	physiological	normal spontaneous vaginal delivery	1.12	40.3	<18	no				no		no				not present	ampicillina	intravenous	correct	correct	yes	yes	yes	no
152	Pugliese Hospital	21	China	married/cohabitant	completing high school	farmer		1	0	0	0	0	physiological	normal spontaneous vaginal delivery	999	40.4	<18	no				yes	positive	yes	positive			CDC Tab 3, criterion 3	none				no	no	no	no
153	Pugliese teaching hospital	32	Italy	married/cohabitant	college degree		no	1	0	0	0	0	Intrauterin Growth Restriction	planned cesarean section	0	35.3	<18	no				yes		yes				not present	ceftriaxone	intravenous
154	Pugliese teaching hospital	30	Italy	married/cohabitant	college degree		no	2	1	0	0	0	physiological	normal spontaneous vaginal delivery	999	39.4	<18	no				yes	positive	yes	positive	36.1		CDC Tab 3, criterion 3	ampicillina	intravenous	correct	correct	yes	yes	yes	no
156	Pugliese Hospital	40	Italy	married/cohabitant	completing high school		no	4	3	0	0	0	preeclampsia/eclampsia	plurimo con cesareo elettivo	0	32	<18	no				no		no				not present	ceftriaxone	intravenous
157	Pugliese Hospital	21	Roumania	married/cohabitant	completing secondary school		no	2	1	0	0	0	physiological	normal spontaneous vaginal delivery	999	34	<18	no				no		no				CDC tab 3, criterion 4.1	ampicillina	intravenous	correct	correct	yes	yes	yes	yes
166	Pugliese Hospital	27	Italy	married/cohabitant	completing secondary school		no	1	0	0	0	0	miscarriage threatthreat	plurimo con cesareo in travaglio o con membrane rotte	999	31.6	<18	no				no		no				CDC tab 3, criterion 4.1	ceftriaxone	intravenous			no	no	no	no
169	Pugliese Hospital	32	Italy	married/cohabitant	completing high school		no	1	0	0	0	0	physiological	normal spontaneous vaginal delivery	999	41.2	<18	no				yes	negative	yes	positive	34.6		CDC Tab 3, criterion 3	ampicillina	intravenous	correct	not correct	yes	yes	yes	no
171	Pugliese Hospital	34	Italy	nubile	completing secondary school			7	3	2	0	3	physiological	planned cesarean section	0	37.4	<18	no				yes	positive	yes	positive		yes, a cloramfenicolo	not present	ceftriaxone	intravenous
174	Pugliese teaching hospital	32	Italy	married/cohabitant	completing high school		no	1	0	0	0	0	gestational diabetes	semplice con cesareo in travaglio o con membrane rotte	5.55	38	<18	no				yes	positive	yes	positive	35.3		CDC Tab 3, criterion 3	ceftriaxone	intravenous			no	no	no	no
175	Pugliese teaching hospital	19	Italy	nubile	completing secondary school		no	3	2	1	0	0	physiological	planned cesarean section	0	37	<18	no				yes	negative	yes	positive	36		not present	ceftriaxone	intravenous
177	Pugliese Hospital	34	Italy	married/cohabitant	college degree		no	2	1	0	0	0	physiological	normal spontaneous vaginal delivery	.58	35.1	>=18	no				no		no				CDC tab 3, criterion 4.1	ampicillina	intravenous	correct	correct	yes	yes	yes	no
181	Pugliese teaching hospital	27	Italy	married/cohabitant	completing high school	student	no	1	0	0	0	0	preeclampsia/eclampsia	planned cesarean section	0	36.1	<18	no				no		no				not present	ceftriaxone	intravenous
182	Pugliese teaching hospital	34	Italy	married/cohabitant	completing high school	housewife	no	4	2	2	1	0	physiological	planned cesarean section	0	38.4	<18	no				no		no				not present	ceftriaxone	intravenous
183	Pugliese teaching hospital	36	Italy	married/cohabitant			no	2	1	0	0	0	physiological	normal spontaneous vaginal delivery	999	40	<18	no				no		no				not present	ampicillina	intravenous	correct	correct	yes	yes	yes	yes
184	Pugliese teaching hospital	35	Italy	married/cohabitant	completing high school	housewife	no	4	2	0	1	0	gestational diabetes	normal spontaneous vaginal delivery	53.15	38	<18	no				no		no				not present	none
185	Pugliese teaching hospital	36	Italy	married/cohabitant	college degree	professional	yes	3	1	0	1	0	risk for premature birth	normal spontaneous vaginal delivery	999	39.3	<18	no				yes	positive	yes	positive			CDC Tab 3, criterion 3	eritromicina	oral	not correct	not correct	no	no	no	no
186	Pugliese teaching hospital	20	Italy	nubile	completing secondary school	student	no	2	0	0	0	1	physiological	semplice con cesareo in travaglio o con membrane rotte	999	31	<18	no				no		no				cesarean section at the time of labor or rupture of membranes	ceftriaxone	intravenous	not correct	not correct	no	no	no	no
187	Pugliese teaching hospital	41	Italy	married/cohabitant	completing high school	employed	no	2	1	1	0	0	gestational diabetes	semplice con cesareo in travaglio o con membrane rotte	999	36.4	<18	no				yes	positive	yes	negative	34.1		CDC Tab 3, criterion 3	ampicillina	intravenous	correct	correct	yes	yes	yes	yes
188	Pugliese Hospital	34	Italy	married/cohabitant	completing secondary school		no	1	0	0	0	0	physiological	normal spontaneous vaginal delivery	3.55	39.7	>=18	no				yes	positive	yes	positive	34.3		CDC Tab 3, criterion 3	ampicillina	intravenous	correct	correct	yes	yes	yes	yes
189	Pugliese teaching hospital	37	Italy	married/cohabitant	college degree	professional	no	2	1	1	0	0	physiological	planned cesarean section	0	37.5	<18	no				yes	positive	yes	positive			not present	ceftriaxone	intravenous
190	Pugliese teaching hospital	36	Italy	married/cohabitant	college degree	professional	no	3	1	1	1	0	miscarriage threatthreat	semplice con cesareo in travaglio o con membrane rotte	0	36.1	<18	no				no		no				CDC tab 3, criterion 4.1	ampicillina/sulbactam		correct	not correct	yes		yes	no
191	Pugliese Hospital	25	Italy	married/cohabitant	completing primary school	unemployed	no	1	0	0	0	0	physiological	normal spontaneous vaginal delivery	8.3	41.3	<18	no				yes	positive	yes	negative	36		CDC Tab 3, criterion 3	ampicillina	intravenous	not correct	not correct	yes	yes	no	yes
192	Pugliese teaching hospital	30	Italy	married/cohabitant	completing high school		no	1	0	0	0	0	gestational diabetes	normal spontaneous vaginal delivery	13.37	39	<18	no				yes	negative	yes	positive	35		CDC Tab 3, criterion 3	ampicillina	intravenous	correct	correct	yes	yes	yes	no
193	Pugliese teaching hospital	22	Italy	married/cohabitant	completing high school	hairdresser	no	1	0	0	0	0	physiological	normal spontaneous vaginal delivery	4.05	40.6	<18	no				yes	negative	no		36.1		not present	ampicillina	intravenous	correct	correct	yes	yes	yes	yes
194	Pugliese Hospital	22	Morocco	married/cohabitant	completing primary school	housewife	no	1	0	0	0	0	physiological	semplice con cesareo in travaglio o con membrane rotte	24	42	<18	no				yes	positive	yes	positive	38.4		CDC Tab 3, criterion 3	ceftriaxone	intravenous			no	no	no	no
195	Pugliese Hospital	27	Italy	married/cohabitant	completing high school		no	2	1	0	0	0	physiological	normal spontaneous vaginal delivery	4.03	40.2	<18	no				yes	positive	yes	positive	35.5		CDC Tab 3, criterion 3	ampicillina	ev+im	correct	not correct	yes	no	yes	no
196	Pugliese Hospital	37	Italy	married/cohabitant	completing high school		no	1	0	0	0	0	physiological	semplice con cesareo in travaglio o con membrane rotte	999	40.5	<18	no				yes	positive	yes	positive	36.4		CDC Tab 3, criterion 3	ampicillina	intravenous	correct	correct	yes	yes	yes	yes
197	Pugliese Hospital	25	Italy	nubile	completing secondary school	housewife	no	3	2	1	0	0	physiological	planned cesarean section	0	40	<18	no				no		no				not present	ceftriaxone	intravenous
198	Pugliese teaching hospital	29	Italy	married/cohabitant	completing secondary school	unemployed	no	2	0	0	1	0	urinary tract infection	normal spontaneous vaginal delivery	5.5	39.5	<18	no	yes			yes	negative	yes	positive	36.3		CDC Tab 3, criterion 3	ampicillina	intravenous	correct	correct	yes	yes	yes	yes
199	Pugliese teaching hospital	29	Italy	married/cohabitant	completing high school	employed	no	2	1	1	0	0	physiological	semplice con cesareo in travaglio o con membrane rotte	999	37.5	<18	no				yes	positive	yes	positive	35.2		CDC Tab 3, criterion 3	ceftriaxone	intravenous			no	no	no	no
200	Pugliese Hospital	26	Italy	married/cohabitant	completing secondary school		no	2	0	0	1	0	gestational diabetes	planned cesarean section	0	32.4	<18	no				yes	positive	yes	positive	999		not present	ampicillina	intravenous	correct	not correct	yes	yes	no	no
201	Pugliese Hospital	36	Italy	married/cohabitant	completing high school	hairdresser	no	3	2	0	0	0	risk for premature birth	normal spontaneous vaginal delivery	8.56	39	<18	no				yes	negative	yes	positive	37.1		CDC Tab 3, criterion 3	ampicillina	intravenous	correct	correct	yes	yes	yes	yes
202	Pugliese teaching hospital	37	Sri Lanka	married/cohabitant	completing high school	servant/caregiver	no	2	1	0	0	0	physiological	normal spontaneous vaginal delivery	999	38.3	<18	no				no		no				not present	ampicillina	intravenous	correct	correct	yes	yes	yes	yes
203	Pugliese teaching hospital	32	Italy	married/cohabitant	completing high school	unemployed	no	2	1	0	0	0	physiological	normal spontaneous vaginal delivery	999	37.4	<18	no				no		no				not present	ampicillina	intravenous	correct	correct	yes	yes	yes	no
204	Pugliese Hospital	27	Italy	married/cohabitant	college degree	student	no	1	0	0	0	0	physiological	normal spontaneous vaginal delivery	10.39	36.3	<18	no				yes	positive	yes	positive	36.2		CDC Tab 3, criterion 3	ampicillina	intravenous	correct	correct	yes	yes	yes	yes
205	Pugliese teaching hospital	22	Bulgary	not declared	none		no	3	1	0	1	0	physiological	normal spontaneous vaginal delivery	18.05	39.1	>=18	no				no		no				CDC Tab 3, criterion 4.2	ampicillina	intravenous	correct	correct	yes	yes	yes	yes
206	Pugliese teaching hospital	26	Italy	married/cohabitant	completing high school	student	no	1	0	0	0	0	nephrolithiasis	semplice con cesareo in travaglio o con membrane rotte		38.6	<18	no				yes	positive	yes	negative	34.5	yes, a tetraciclina	CDC Tab 3, criterion 3	ampicillina	intravenous	correct	correct	yes	yes	yes	yes
207	Pugliese teaching hospital	36	Italy	married/cohabitant	college degree	employed	no	1	0	0	0	0	oligo/anidramnios	planned cesarean section	0	37.1	<18	no				yes	positive	yes	negative	34.5		not present	ceftriaxone	intravenous
208	Pugliese Hospital	30	Italy	married/cohabitant	completing secondary school	farmer		2	1	1	0	0	preeclampsia/eclampsia	semplice con cesareo in travaglio o con membrane rotte	999	36.2	<18	no				no		no				cesarean section at the time of labor or rupture of membranes	ceftriaxone	intravenous	not correct	not correct	no	no	no	no
209	Pugliese teaching hospital	28	Roumania	not declared	completing high school	labourer	no	2	1	0	0	0	physiological	normal spontaneous vaginal delivery	999	39	<18	no				yes	negative	no		34		not present	none
210	Pugliese Hospital	18	Italy	nubile	completing high school			2	1	0	0	0	physiological	normal spontaneous vaginal delivery	6.05	40	<18	no				yes	positive	yes	positive	38.5		CDC Tab 3, criterion 3	ampicillina	intravenous	correct	correct	yes	yes	yes	yes
211	Pugliese teaching hospital	31	U.K.	married/cohabitant	completing primary school		yes	1	0	0	0	0	physiological	semplice con cesareo in travaglio o con membrane rotte	999	29.4	>=18	no				yes	positive	yes	positive	999		CDC Tab 3, criterion 3	vancomicina	intravenous	correct	correct	yes	yes	yes	no
212	Pugliese teaching hospital	31	Italy	married/cohabitant	completing high school		no	3	1	0	1	0	physiological	normal spontaneous vaginal delivery	3	40.1	<18	no				yes		yes				not present	none
213	Pugliese teaching hospital	25	Italy	nubile	completing high school	student	no	2	1	0	0	0	physiological	normal spontaneous vaginal delivery	999	38.5	<18	no				yes	positive	yes	positive	36		CDC Tab 3, criterion 3	ampicillina	intravenous	correct	correct	yes	yes	yes	no
214	Pugliese teaching hospital	25	Italy	nubile	completing secondary school	unemployed	no	3	2	0	0	0	physiological	normal spontaneous vaginal delivery	5.3	39.4	<18	no				no		no				not present	ampicillina	intravenous	correct	correct	yes	yes	yes	yes
215	Pugliese teaching hospital	28	Italy	married/cohabitant	completing high school	hairdresser	yes	2	1	0	0	0	physiological	normal spontaneous vaginal delivery	13.58	39.3	<18	no				no		no				not present	none
216	Pugliese teaching hospital	34	Italy	married/cohabitant	completing high school	employed	yes	2	1	0	0	0	physiological	normal spontaneous vaginal delivery	9.1	40.3	<18	no				yes	positive	yes	negative			CDC Tab 3, criterion 3	none				no	no	no	no
217	Pugliese teaching hospital	26	Italy	married/cohabitant	completing high school	housewife	no	1	0	0	0	0	physiological	normal spontaneous vaginal delivery	5.42	39.6	<18	no				yes	positive	yes	negative			CDC Tab 3, criterion 3	ampicillina	intravenous	correct	correct	yes	yes	yes	yes
218	Pugliese Hospital	42	Italy	married/cohabitant	college degree		no	9	2	2	6	0	physiological	semplice con cesareo in travaglio o con membrane rotte	999	37.1	<18	no				yes	positive	yes	positive	35.1		CDC Tab 3, criterion 3	ceftriaxone	intravenous			no	no	no	no
219	Pugliese Hospital	31	Italy	not declared	completing high school		no	3	1	0	1	0	physiological	normal spontaneous vaginal delivery	999	39.2	<18	no				yes	positive	no				CDC Tab 3, criterion 3	ampicillina	intravenous	correct	correct	yes	yes	yes	no
220	Pugliese teaching hospital	30	Italy	married/cohabitant	completing high school	employed	no	2	1	0	0	0	miscarriage threatthreat	normal spontaneous vaginal delivery	2.3	40.2	<18	no				yes	positive	yes	positive	36.2		CDC Tab 3, criterion 3	ampicillina	intravenous	correct	correct	yes	yes	yes	no
221	Pugliese teaching hospital	26	Italy	married/cohabitant	completing high school	housewife	no	3	2	0	0	0	physiological	normal spontaneous vaginal delivery	2.25	40.3	<18	no				yes	positive	yes	negative	36.4		CDC Tab 3, criterion 3	ampicillina	intravenous	correct	correct	yes	yes	yes	yes
222	Pugliese Hospital	33	Italy	nubile	college degree		no	2	0	0	1	0	physiological	normal spontaneous vaginal delivery	5.36	41.1	>=18	no				yes	positive	yes	negative	34.6		CDC Tab 3, criterion 3	ampicillina	intravenous	correct	correct	yes	yes	yes	yes
223	Pugliese Hospital	34	Italy	married/cohabitant	completing high school		no	2	1	0	0	0	physiological	normal spontaneous vaginal delivery	999	39	<18	no				yes	negative	yes	positive			CDC Tab 3, criterion 3	none				no	no	no	no
224	Pugliese Hospital	34	Italy	nubile			no	2	0	0	1	0	physiological	normal spontaneous vaginal delivery	999	40	<18	no				yes	positive	yes	negative	36.1		CDC Tab 3, criterion 3	ampicillina	intravenous	correct	correct	yes	yes	yes	yes
225	Pugliese teaching hospital	34	Italy	married/cohabitant	completing high school		no	2	0	0	1	0	physiological	normal spontaneous vaginal delivery	999	39.2	<18	no				no		no				not present	none
226	Pugliese Hospital	33	Italy	married/cohabitant	completing high school		no	3	1	1	1	0	physiological	semplice con cesareo in travaglio o con membrane rotte	0	33.3	<18	no				no		no				CDC Tab 3, criterion 4.2	ceftriaxone	intravenous			no	no	no	no
227	Pugliese Hospital	22	Italy	married/cohabitant	college degree		no	1	0	0	0	0	physiological	normal spontaneous vaginal delivery	999	36.6	<18	no				yes	positive	yes	positive	35.2		CDC Tab 3, criterion 3	ampicillina	intravenous	not correct	not correct	yes	yes	no	yes
228	Pugliese Hospital	29	Morocco	separated/divorced	completing secondary school		no	2	1	0	0	0	physiological	normal spontaneous vaginal delivery	6.55	39.2	<18	no				no		no				not present	ampicillina	intravenous	correct	correct	yes	yes	yes	yes
229	Pugliese teaching hospital	22	Italy	nubile	completing primary school	unemployed	no	1	0	0	0	0	miscarriage threatthreat	normal spontaneous vaginal delivery	16.14	40.6	<18	no				yes	positive	yes	positive			CDC Tab 3, criterion 3	ampicillina	intravenous	correct	correct	yes	yes	yes	yes
230	Pugliese teaching hospital	26	Italy	married/cohabitant	completing high school	employed	no	2	1	0	0	0	hydrocephalus	semplice con cesareo in travaglio o con membrane rotte	999	34.2	>=18	no				yes	positive	yes	positive			CDC Tab 3, criterion 3	ampicillina/sulbactam	intravenous	correct	correct	yes	yes	yes	yes
231	Pugliese teaching hospital	35	Morocco	married/cohabitant	none	servant/caregiver	no	3	2	0	0	0	hydrocephalus	normal spontaneous vaginal delivery	999	36.1	<18	no				no		no				CDC tab 3, criterion 4.1	ampicillina	intravenous	correct	correct	yes	yes	yes	no
232	Pugliese teaching hospital	26	Italy	nubile	completing high school	professional	no	1	0	0	0	0	physiological	normal spontaneous vaginal delivery	11.1	41.2	<18	no				yes	negative	yes	positive			CDC Tab 3, criterion 3	ampicillina	intravenous	correct	correct	yes	yes	yes	yes
233	Pugliese Hospital	30	Italy	married/cohabitant	college degree		no	1	0	0	0	0	physiological	normal spontaneous vaginal delivery	11	37	<18	no				yes	positive	yes	positive	35.2		CDC Tab 3, criterion 3	ampicillina	intravenous	correct	correct	yes	yes	yes	no
234	Pugliese teaching hospital	29	Italy	married/cohabitant	completing secondary school		no	2	1	1	0	0	risk for premature birth	semplice con cesareo in travaglio o con membrane rotte	.57	34.6	<18	no				no		no				cesarean section at the time of labor or rupture of membranes	ceftriaxone	intravenous	not correct	not correct	no	no	no	no
235	Pugliese teaching hospital	35	Italy	married/cohabitant	completing high school	unemployed	no	3	2	2	0	0	preeclampsia/eclampsia	planned cesarean section	0	37.3	<18	no				no		no				not present	none
236	Pugliese Hospital	37	Italy	married/cohabitant	completing secondary school	labourer		2	1	0	0	0	physiological	normal spontaneous vaginal delivery	6.2	41	<18	no				yes	positive	no				CDC Tab 3, criterion 3	ampicillina	intravenous	correct	correct	yes	yes	yes	yes
237	Pugliese teaching hospital	29	Italy	married/cohabitant	completing secondary school	farmer	no	2	1	0	0	0	physiological	normal spontaneous vaginal delivery	999	38.1	<18	no				yes	positive	yes	positive	35.1		CDC Tab 3, criterion 3	ampicillina	intravenous	correct	correct	yes	yes	yes	yes
238	Pugliese Hospital	35	India	married/cohabitant	completing secondary school		no	3	2	2	0	0	physiological	planned cesarean section	0	38.4	<18	no				no		no				not present	ceftriaxone	intravenous
239	Pugliese Hospital	31	Italy	married/cohabitant	completing high school		no	1	0	0	0	0	preeclampsia/eclampsia	semplice con cesareo in travaglio o con membrane rotte	.48	32	<18	no				no		no				cesarean section at the time of labor or rupture of membranes	ceftriaxone	intravenous	not correct	not correct	no	no	no	no
240	Pugliese teaching hospital	29	Italy	nubile	college degree	employed	no	2	0	0	1	0	gestational diabetes	normal spontaneous vaginal delivery	18	38.2	<18	no				yes	positive	yes	positive	34.2		CDC Tab 3, criterion 3	ampicillina	intravenous	correct	correct	yes	yes	yes	yes
241	Pugliese Hospital	19	Italy	nubile	completing secondary school		no	3	0	0	2	0	physiological	planned cesarean section	0	40.3	<18	no				yes	positive	yes	positive	37.2		not present	ceftriaxone	intravenous
242	Pugliese Hospital	28	Roumania	nubile	completing secondary school	employed	no	1	0	0	0	0	physiological	normal spontaneous vaginal delivery	4.09	39.1	<18	no				no		no				not present	ampicillina	intravenous	correct	correct	yes	yes	yes	yes
243	Pugliese teaching hospital	29	Italy	nubile	completing high school	unemployed	no	2	1	0	0	0	physiological	normal spontaneous vaginal delivery	14.17	41.1	<18	no				yes	positive	yes	positive	36.3		CDC Tab 3, criterion 3	ampicillina	intravenous	correct	correct	yes	yes	yes	no
244	Pugliese Hospital	33	Moldavia	separated/divorced			no	2	1	0	0	0	physiological	normal spontaneous vaginal delivery	3.35	39.4	<18	no				yes	negative	yes	positive	38.5		CDC Tab 3, criterion 3	ampicillina	intravenous	correct	not correct	yes	yes	yes	no
245	Pugliese Hospital	33	Italy	married/cohabitant	college degree		no	3	1	0	1	0	physiological	normal spontaneous vaginal delivery	3.45	40	<18	no				yes	negative	yes	positive	36.2		CDC Tab 3, criterion 3	ampicillina	intravenous	correct	correct	yes	yes	yes	yes
246	Pugliese Hospital	29	Italy	married/cohabitant	completing high school	housewife		2	1	0	0	0	physiological	normal spontaneous vaginal delivery	2.11	39	<18	no				yes	negative	yes	positive	35.1		CDC Tab 3, criterion 3	ampicillina	intravenous	correct	correct	yes	yes	yes	no
247	Pugliese teaching hospital	30	Italy	separated/divorced	college degree		no	2	1	1	0	0	physiological	planned cesarean section	0	38.2	<18	no				yes	positive	yes	positive	35		not present	ceftriaxone	intravenous
248	Pugliese Hospital	37	Italy	nubile	completing primary school		no	1	0	0	0	0	preeclampsia/eclampsia	normal spontaneous vaginal delivery	6.3	39.5	<18	no				no		no				not present	none
249	Pugliese teaching hospital	27	Italy	married/cohabitant	completing high school	housewife	no	1	0	0	0	0	Intrauterin Growth Restriction	planned cesarean section	0	32.6	<18	no				no		no				not present	ceftriaxone	intravenous
250	Pugliese teaching hospital	35	Italy	married/cohabitant	completing high school	labourer	no	4	1	0	1	1	legs thrombophlebitis	normal spontaneous vaginal delivery	3.02	39.3	<18	no				yes	positive	yes	positive	34.6		CDC Tab 3, criterion 3	ampicillina	intravenous	correct	correct	yes	yes	yes	no
251	Pugliese teaching hospital	27	Italy	not declared	completing secondary school		no	2	1	1	0	0	physiological	planned cesarean section	0	38	<18	no				yes	negative	yes	positive	34.5		not present	ceftriaxone	intravenous
252	Pugliese Hospital	35	Switzerland	married/cohabitant	college degree		no	2	1	0	0	0	physiological	normal spontaneous vaginal delivery		40.3	<18	no				yes	positive	yes	negative	39.1		CDC Tab 3, criterion 3	ampicillina	intravenous	correct	correct	yes	yes	yes	no
253	Pugliese teaching hospital	39	France	nubile	completing secondary school	unemployed	no	1	0	0	0	0	physiological	semplice con cesareo in travaglio o con membrane rotte	32	41	<18	no				yes	positive	yes	positive	36		CDC Tab 3, criterion 3	ampicillina	intravenous	correct	correct	yes	yes	yes	no
254	Pugliese Hospital	34	Bulgary	married/cohabitant	completing high school	farmer	no	4	3	0	0	0	physiological	plurimo e spontaneo	999	31.1	<18	no				no		no				CDC tab 3, criterion 4.1	ceftriaxone	intravenous			no	no	no	no
255	Pugliese teaching hospital	29	Italy	nubile	completing high school	student	no	1	0	0	0	0	miscarriage threatthreat	semplice con cesareo in travaglio o con membrane rotte	11.4	40	<18	no				yes	positive	yes	positive			CDC Tab 3, criterion 3	ampicillina	intravenous	correct	correct	yes	yes	yes	yes
256	Pugliese Hospital	24	Italy	married/cohabitant	completing high school	housewife	no	2	1	1	0	0	physiological	semplice con cesareo in travaglio o con membrane rotte	0	35.2	<18	no				no		no				CDC tab 3, criterion 4.1	ampicillina	intravenous	correct	correct	yes	yes	yes	no
257	Pugliese teaching hospital	29	Italy	married/cohabitant	completing high school	professional	yes	5	2	2	2	0	physiological	semplice con cesareo in travaglio o con membrane rotte	999	35.6	<18	no				no		no				cesarean section at the time of labor or rupture of membranes	levofloxacina	intravenous	not correct	not correct	no	no	no	no
258	Pugliese Hospital	32	Italy	nubile	completing secondary school	unemployed	no	1	0	0	0	0	physiological	normal spontaneous vaginal delivery	5.3	39.6	<18	no				yes	negative	yes	positive	35.2		CDC Tab 3, criterion 3	none				no	no	no	no
259	Pugliese Hospital	41	Italy	married/cohabitant	completing secondary school		no	2	1	0	0	0	physiological	normal spontaneous vaginal delivery	999	39.1	<18	no				yes	negative	yes	positive	35		CDC Tab 3, criterion 3	ampicillina	ev+im	correct	correct	yes	no	yes	yes
260	Pugliese teaching hospital	30	Italy	married/cohabitant	college degree		no	1	0	0	0	0	miscarriage threatthreat	normal spontaneous vaginal delivery	4.05	39.6	<18	no				yes	positive	yes	negative	35.1		CDC Tab 3, criterion 3	none				no	no	no	no
261	Pugliese Hospital	20	Italy	nubile	completing high school		no	2	0	0	1	0	physiological	normal spontaneous vaginal delivery	5.18	40.3	<18	no				yes	negative	yes	positive			CDC Tab 3, criterion 3	ampicillina	intravenous	not correct	correct	yes	yes	no	yes
262	Pugliese Hospital	28	Ukraina	nubile	completing secondary school		no	3	0	0	2	0	preeclampsia/eclampsia	planned cesarean section	0	36.4	<18	no				no		no				not present	ceftriaxone	intravenous
263	Pugliese teaching hospital	32	Italy	nubile		employed	no	1	0	0	0	0	physiological	normal spontaneous vaginal delivery	16.28	41.3	<18	no				yes	positive	yes	negative	35		CDC Tab 3, criterion 3	ampicillina	intravenous	correct	correct	yes	yes	yes	yes
264	Pugliese teaching hospital	35	Italy	married/cohabitant	college degree	employed	no	1	0	0	0	0	Intrauterin Growth Restriction	planned cesarean section	0	32.5	<18	no				yes	positive	yes	positive	999		not present	ceftriaxone	intravenous
265	Pugliese teaching hospital	37	Italy	married/cohabitant	completing high school		no	2	1	0	0	0	physiological	normal spontaneous vaginal delivery	2.51	40	<18	no				no		yes	positive			CDC Tab 3, criterion 3	none				no	no	no	no
266	Pugliese teaching hospital	35	Italy	married/cohabitant			no	1	0	0	0	0	gestational diabetes	plurimo con cesareo in travaglio o con membrane rotte	999	35.4	<18	no				no		no				cesarean section at the time of labor or rupture of membranes	ceftriaxone	intravenous			no	no	no	no
267	Pugliese Hospital	33	Senegal	nubile	completing secondary school	servant/caregiver	no	1	0	0	0	0	physiological	normal spontaneous vaginal delivery	5.2	39.1	>=18	no				yes	negative	no		35		CDC Tab 3, criterion 4.2	ampicillina	intravenous	not correct	not correct	yes	yes	no	no
268	Pugliese teaching hospital	31	Italy	married/cohabitant	completing secondary school		no	1	0	0	0	0	physiological	normal spontaneous vaginal delivery	31.3	41.2	<18	no				no		no				not present	none
269	Pugliese Hospital	26	Italy	nubile	completing high school		no	1	0	0	0	0	physiological	normal spontaneous vaginal delivery	5.57	40.2	<18	no				yes	negative	yes	positive			CDC Tab 3, criterion 3	ampicillina	intravenous	correct	correct	yes	yes	yes	no
270	Pugliese teaching hospital	27	Italy	separated/divorced	completing high school		no	1	0	0	0	0	nephrolithiasis	normal spontaneous vaginal delivery	5.05	40	<18	no				yes	positive	yes	positive			CDC Tab 3, criterion 3	ampicillina	intravenous	not correct	not correct	yes	yes	no	no
271	Pugliese teaching hospital	22	Italy	married/cohabitant	completing high school		no	1	0	0	0	0	physiological	normal spontaneous vaginal delivery	12.48	40.3	<18	no				yes	positive	yes	positive	34.4		CDC Tab 3, criterion 3	ampicillina	intravenous	correct	correct	yes	yes	yes	yes
272	Pugliese Hospital	35	Italy	married/cohabitant	college degree		yes	1	0	0	0	0	physiological	normal spontaneous vaginal delivery	8.02	36	>=18	no				no		no				CDC tab 3, criterion 4.1	ampicillina	ev+im	correct	not correct	yes	no	yes	no
273	Pugliese teaching hospital	37	Italy	married/cohabitant	college degree	employed	no	3	1	0	1	0	physiological	plurimo con cesareo elettivo	0	37.3	<18	yes				yes	positive	yes	positive	33		not present	ceftriaxone	intravenous
274	Pugliese teaching hospital	32	Italy	married/cohabitant	completing high school	labourer	no	2	1	0	0	0	physiological	normal spontaneous vaginal delivery		39.1	<18	no				yes	positive	yes	positive	35.6		CDC Tab 3, criterion 3	ampicillina	intravenous	correct	correct	yes	yes	yes	yes
275	Pugliese Hospital	36	Italy	married/cohabitant	college degree	employed	no	1	0	0	0	0	autoimmune disease	semplice con cesareo in travaglio o con membrane rotte	3.41	38.6	<18	no				yes	positive	yes	negative	35.3		CDC Tab 3, criterion 3	ceftriaxone	intravenous	not correct	not correct	no	no	no	no
276	Pugliese Hospital	27	Roumania	married/cohabitant	completing secondary school		no	3	2	1	0	0	physiological	semplice con cesareo in travaglio o con membrane rotte	999	38.6	<18	no				no		no				not present	ceftriaxone	intravenous
277	Pugliese Hospital	24	Italy	married/cohabitant	completing secondary school	housewife	no	4	2	2	1	0	preeclampsia/eclampsia	planned cesarean section	0	39	<18	no				yes	positive	yes	positive	36		not present	ceftriaxone	intravenous
278	Pugliese teaching hospital	28	Italy	not declared	completing primary school		no	1	0	0	0	0	physiological	normal spontaneous vaginal delivery	999	40	<18	no				yes	negative	no		34.4		not present	ampicillina	intravenous	correct	correct	yes	yes	yes	no
280	Pugliese teaching hospital	32	Italy	married/cohabitant	completing high school	professional	no	6	2	1	3	0	autoimmune disease	semplice con cesareo in travaglio o con membrane rotte	999	35.5	<18	no				no		no				cesarean section at the time of labor or rupture of membranes	ceftriaxone	intravenous			no	no	no	no
281	Pugliese teaching hospital	38	Italy	married/cohabitant	completing high school	student	no	2	1	1	0	0	physiological	planned cesarean section	0	38.1	<18	no				yes		yes				not present	ceftriaxone	intravenous
282	Pugliese teaching hospital	26	Italy	married/cohabitant	completing high school		no	1	0	0	0	0	preeclampsia/eclampsia	planned cesarean section	0	31.4	<18	no				no		no				not present	levofloxacina	intravenous
283	Pugliese Hospital	31	Italy	married/cohabitant	completing primary school		no	1	0	0	0	0	Intrauterin Growth Restriction	plurimo con cesareo elettivo	0	35	<18	no				no		no				not present	ceftriaxone	intravenous
284	Pugliese teaching hospital	43	Italy	married/cohabitant	completing primary school	housewife	no	3	1	1	1	0	miscarriage threatthreat	normal spontaneous vaginal delivery	5	24.6	<18	no				no		no				CDC tab 3, criterion 4.1	none				no	no	no	no
285	Pugliese teaching hospital	27	Italy	married/cohabitant	completing high school	shop keeper	no	1	0	0	0	0	Intrauterin Growth Restriction	planned cesarean section	0	35	<18	no				no		no				not present	ceftriaxone	intravenous
286	Pugliese teaching hospital	26	Ukraina	married/cohabitant	completing primary school		no	3	2	1	0	0	risk for premature birth	normal spontaneous vaginal delivery	14.3	30.2	<18	no				no		no				CDC tab 3, criterion 4.1	none				no	no	no	no
287	Pugliese Hospital	44	Italy	married/cohabitant	completing high school	housewife	no	3	2	2	0	0	physiological	planned cesarean section	0	38.2	<18	no				no		no				not present	ceftriaxone	intravenous
288	Pugliese Hospital	38	Italy	married/cohabitant	college degree	professional	no	1	0	0	0	0	physiological	normal spontaneous vaginal delivery	6.2	39.4	<18	no				yes	positive	yes	positive			CDC Tab 3, criterion 3	amoxicillina	oral	not correct	not correct	no	no	no	no
289	Pugliese teaching hospital	19	Roumania	nubile	completing high school		no	1	0	0	0	0	physiological	normal spontaneous vaginal delivery	23.38	40.6	<18	no				yes		yes		999		not present	none
290	Pugliese teaching hospital	38	Italy	married/cohabitant	college degree	unemployed	no	2	1	0	0	0	gestational diabetes	normal spontaneous vaginal delivery	8.32	40.1	<18	no				yes	positive	yes	positive	35.6		CDC Tab 3, criterion 3	ampicillina	intravenous	correct	correct	yes	yes	yes	yes
291	Pugliese teaching hospital	33	Italy	married/cohabitant	completing high school	professional	no	2	0	0	1	0	miscarriage threatthreat	semplice con cesareo in travaglio o con membrane rotte	4.05	40	<18	no				no		no				not present	ceftriaxone	intravenous
292	Pugliese Hospital	31	Italy	married/cohabitant	college degree			2	0	0	1	0	physiological	normal spontaneous vaginal delivery	999	40.5	<18	no				yes	positive	yes	positive	35.3		CDC Tab 3, criterion 3	ampicillina	intravenous	correct	correct	yes	yes	yes	yes
293	Pugliese teaching hospital	21	Ukraina	married/cohabitant	completing high school	employed	no	1	0	0	0	0	nephrolithiasis	normal spontaneous vaginal delivery	6.1	40.6	<18	no				yes	negative	no		33.3		not present	ampicillina	intravenous	correct	correct	yes	yes	yes	yes
294	Pugliese Hospital	29	Italy	nubile			no	1	0	0	0	0	physiological	normal spontaneous vaginal delivery	15.55	39.3	<18	no				yes	negative	yes	positive	36.1		CDC Tab 3, criterion 3	ampicillina	intravenous	correct	correct	yes	yes	yes	yes
295	Pugliese teaching hospital	29	Italy	married/cohabitant	college degree		no	1	0	0	0	0	risk for premature birth	normal spontaneous vaginal delivery	8	39.5	<18	no				no		no				not present	none
296	Pugliese teaching hospital	26	Italy	not declared	completing high school	student	no	1	0	0	0	0	preeclampsia/eclampsia	normal spontaneous vaginal delivery		38.4	<18	no				yes	positive	yes	positive	35.5		CDC Tab 3, criterion 3	ampicillina	intravenous	correct	not correct	yes	yes	yes	no
297	Pugliese teaching hospital	37	Italy	married/cohabitant	completing high school		no	4	2	0	1	0	physiological	normal spontaneous vaginal delivery	3.1	39.1	<18	no				yes	positive	yes	positive			CDC Tab 3, criterion 3	ampicillina	intravenous	correct	not correct	yes	yes	yes	no
298	Pugliese teaching hospital	32	Italy	married/cohabitant	completing high school	employed	no	3	2	0	0	0	physiological	normal spontaneous vaginal delivery	999	39.5	<18	no				no		no				not present	none
299	Pugliese teaching hospital	35	Italy	married/cohabitant	completing high school	labourer	no	3	2	0	0	0	legs thrombophlebitis	normal spontaneous vaginal delivery	2.45	39.1	<18	no				yes		yes				not present	none
300	Pugliese teaching hospital	26	Italy	married/cohabitant	completing high school	unemployed	no	1	0	0	0	0	oligo/anidramnios	normal spontaneous vaginal delivery	4.3	40.1	<18	no				yes	positive	yes	positive	35.4		CDC Tab 3, criterion 3	ampicillina	intravenous	correct	not correct	yes	yes	yes	no
301	Pugliese Hospital	34	Italy	married/cohabitant	completing secondary school	housewife	no	3	1	0	0	1	physiological	normal spontaneous vaginal delivery	.34	26	<18	no				no		no				CDC tab 3, criterion 4.1	none				no	no	no	no
302	Pugliese teaching hospital	31	Italy	married/cohabitant	college degree		no	5	3	3	0	1	risk for premature birth	semplice con cesareo in travaglio o con membrane rotte	999	35	<18	no				no		no				not present	ceftriaxone	intravenous
303	Pugliese Hospital	18	Italy	nubile	completing high school		no	1	0	0	0	0	physiological	normal spontaneous vaginal delivery	999	38	<18	no				yes	negative	no				not present	ampicillina	intravenous	correct	correct	yes	yes	yes	no
304	Pugliese teaching hospital	35	Italy	married/cohabitant	completing secondary school		no	3	2	2	0	0	physiological	semplice con cesareo in travaglio o con membrane rotte	2.55	37	<18	no				yes		yes				not present	ceftriaxone	intravenous
305	Pugliese teaching hospital	32	Italy	married/cohabitant	college degree			3	0	0	2	0	physiological	normal spontaneous vaginal delivery	7.36	35.6	<18	no				no		no				CDC tab 3, criterion 4.1	ampicillina	intravenous	correct	correct	yes	yes	yes	yes
306	Pugliese Hospital	19	Italy	nubile	completing secondary school		no	3	2	0	0	0	physiological	normal spontaneous vaginal delivery	999	39.4	<18	no				no		no				not present	ampicillina	intravenous	correct	correct	yes	yes	yes	yes
307	Pugliese teaching hospital	25	Morocco	not declared	completing secondary school	housewife	yes	1	0	0	0	0	preeclampsia/eclampsia	normal spontaneous vaginal delivery	23.1	40.1	<18	no				yes	positive	yes	negative	33		CDC Tab 3, criterion 3	clindamicina	intravenous	correct	correct	yes	yes	yes	no
308	Pugliese Hospital	43	Switzerland	nubile	college degree		no	1	0	0	0	0	physiological	planned cesarean section	0	40	<18	no				yes	positive	yes	positive	37		not present	ceftriaxone	intravenous
309	Pugliese teaching hospital	28	Italy	married/cohabitant	completing high school	employed	no	1	0	0	0	0	physiological	normal spontaneous vaginal delivery	6.4	40	<18	no				yes	positive	yes	positive			CDC Tab 3, criterion 3	ampicillina	intravenous	correct	correct	yes	yes	yes	no
310	Pugliese Hospital	20	Italy	married/cohabitant			no	3	2	2	0	0	gestational diabetes	planned cesarean section	0	38	<18	no				no		no				not present	ceftriaxone	intravenous
311	Pugliese Hospital	29	Italy	married/cohabitant			no	1	0	0	0	0	Intrauterin Growth Restriction	planned cesarean section	0	36	<18	no				no		no				not present	ceftriaxone	intravenous
312	Pugliese teaching hospital	33	Italy	married/cohabitant	completing high school	labourer	no	1	0	0	0	0	physiological	normal spontaneous vaginal delivery	999	38.3	<18	no				yes	positive	yes	positive			CDC Tab 3, criterion 3	ampicillina	intravenous	correct	correct	yes	yes	yes	yes
313	Pugliese teaching hospital	30	Italy	separated/divorced	completing secondary school		no	3	2	0	0	0	physiological	normal spontaneous vaginal delivery	3.17	38.4	>=18	no				yes	positive	yes	positive	38.3		CDC Tab 3, criterion 3	ampicillina	intravenous	correct	correct	yes	yes	yes	yes
314	Pugliese Hospital	32	Italy	married/cohabitant	completing secondary school		no	2	1	1	0	0	physiological	planned cesarean section	0	38.2	<18	no				yes		yes				not present	ceftriaxone	intravenous
315	Pugliese teaching hospital	27	Italy	not declared	completing high school		no	1	0	0	0	0	physiological	normal spontaneous vaginal delivery	999	38.6	<18	no				no		no				not present	ampicillina	intravenous	correct	correct	yes	yes	yes	no
316	Pugliese teaching hospital	32	Italy	married/cohabitant	college degree		no	2	1	1	0	0	physiological	plurimo con cesareo in travaglio o con membrane rotte	999	27.3	<18	no				no		no				cesarean section at the time of labor or rupture of membranes	ceftriaxone	intravenous	not correct	not correct	no	no	no	no
317	Pugliese teaching hospital	35	Italy	married/cohabitant	completing high school		no	1	0	0	0	0	physiological	normal spontaneous vaginal delivery	999	39.1	<18	yes				no		no				not present	ampicillina	intravenous	correct	correct	yes	yes	yes	no
318	Pugliese Hospital	25	Italy	married/cohabitant	college degree	housewife	no	4	1	0	2	0	oligo/anidramnios	planned cesarean section	0	24	<18	no				no		no				not present	ampicillina	intramuscular	correct	not correct	yes	no	no	no
319	Pugliese teaching hospital	26	Italy	nubile	completing high school	employed	no	2	0	0	1	0	physiological	normal spontaneous vaginal delivery	11.55	40.4	<18	no				yes	positive	yes	positive	35.5		CDC Tab 3, criterion 3	ampicillina	intravenous	correct	correct	yes	yes	yes	yes
320	Pugliese Hospital	37	Italy	married/cohabitant	college degree		no	1	0	0	0	0	physiological	planned cesarean section	0	40	<18	no				yes	negative	yes	positive	35.1		not present	ceftriaxone	intravenous
321	Pugliese Hospital	33	Italy	married/cohabitant	completing primary school		no	3	2	0	0	0	physiological	normal spontaneous vaginal delivery	4.3	38	<18	no				no		no				not present	ampicillina	intravenous	correct	correct	yes	yes	yes	yes
322	Pugliese teaching hospital	23	Italy	nubile	completing secondary school		no	2	1	0	0	0	physiological	normal spontaneous vaginal delivery	2.03	40	<18	no				no		no				not present	ampicillina	intravenous	correct	correct	yes	yes	yes	no
323	Pugliese Hospital	36	Italy	married/cohabitant	college degree		no	2	1	0	0	0	gestational diabetes	normal spontaneous vaginal delivery	999	41.2	<18	no				yes	negative	yes	positive	36.6	yes, a tetraciclina	CDC Tab 3, criterion 3	ampicillina	intravenous	correct	not correct	yes	yes	no	no
324	Pugliese teaching hospital	22	Italy	nubile	completing high school	student	no	1	0	0	0	0	preeclampsia/eclampsia	normal spontaneous vaginal delivery	6.47	38.6	<18	no				no		no				not present	ampicillina	intravenous	correct	correct	yes	yes	yes	yes
325	Pugliese teaching hospital	33	Italy	married/cohabitant	completing high school		no	1	0	0	0	0	physiological	planned cesarean section	0	38.5	<18	no				yes	negative	yes	positive	35.2		not present	ceftriaxone	intravenous
326	Pugliese teaching hospital	31	Italy	married/cohabitant	completing high school		no	4	1	0	2	0	miscarriage threatthreat	normal spontaneous vaginal delivery	999	38.2	<18	no				yes	negative	yes	positive			CDC Tab 3, criterion 3	ampicillina	intravenous	correct	not correct	yes	yes	no	no
327	Pugliese Hospital	34		not declared	completing high school		no	1	0	0	0	0	physiological	normal spontaneous vaginal delivery	4.46	39.6	<18	no				yes	positive	yes	positive	32.6	yes, a tetraciclina	CDC Tab 3, criterion 3	ampicillina	intravenous	not correct	correct	yes	yes	no	yes
328	Pugliese Hospital	28	Poland	nubile	completing primary school		no	1	0	0	0	0	Intrauterin Growth Restriction	planned cesarean section	0	28.4	<18	no				no		no				not present	ceftriaxone	intravenous
329	Pugliese Hospital	36	Italy	separated/divorced	completing secondary school	housewife	yes	4	3	0	0	0	physiological	normal spontaneous vaginal delivery	999	39.1	<18	no				no		no				not present	ampicillina	intravenous	correct	correct	yes	yes	yes	yes
330	Pugliese Hospital	41	Italy	married/cohabitant	completing high school		no	3	0	0	2	0	physiological	normal spontaneous vaginal delivery	23.36	41.2	<18	no				yes	positive	yes	positive	36.1		CDC Tab 3, criterion 3	ampicillina	intravenous	not correct	not correct	yes	yes	no	no
331	Pugliese Hospital	27	Roumania	nubile	completing secondary school		no	1	0	0	0	0	physiological	normal spontaneous vaginal delivery	2.5	38.4	>=18	no				no		no				CDC Tab 3, criterion 4.2	ampicillina	intravenous	correct	correct	yes	yes	yes	no
332	Pugliese Hospital	30	Poland	married/cohabitant			yes	1	0	0	0	0	physiological	semplice con cesareo in travaglio o con membrane rotte	3.35	40.4	<18	no				yes	positive	yes	positive	36	yes, a tetraciclina	CDC Tab 3, criterion 3	ceftriaxone	intravenous	not correct	not correct	no	no	no	no
333	Pugliese Hospital	20	Italy	nubile	completing secondary school		no	1	0	0	0	0	physiological	planned cesarean section	0	39.3	<18	no				no		no				not present	ceftriaxone	intravenous
334	Pugliese Hospital	30	Italy	separated/divorced	completing high school		no	1	0	0	0	0	physiological	normal spontaneous vaginal delivery	1.31	35.4	<18	no				no		no				CDC tab 3, criterion 4.1	ampicillina	intravenous	correct	correct	yes	yes	yes	yes
335	Pugliese teaching hospital	28	Italy	not declared	completing secondary school	employed	no	1	0	0	0	0	gestational diabetes	normal spontaneous vaginal delivery	999	39.1	<18	no				yes	positive	yes	negative	35		CDC Tab 3, criterion 3	ampicillina	intravenous	correct	correct	yes	yes	yes	yes
336	Pugliese Hospital	37	Italy	nubile	college degree		no	2	1	0	0	0	physiological	semplice con cesareo in travaglio o con membrane rotte	21.35	35.1	>=18	no				no		no				CDC Tab 3, criteria 4.1 and 4.2	ampicillina	intravenous	correct	not correct	yes	yes	yes	no
337	Pugliese teaching hospital	34	Italy	married/cohabitant	college degree		no	1	0	0	0	0	physiological	semplice con cesareo in travaglio o con membrane rotte	16.37	33.5	<18	no				no		no				CDC tab 3, criterion 4.1	none				no	no	no	no
338	Pugliese teaching hospital	22	Italy	married/cohabitant	completing high school	unemployed	no	1	0	0	0	0	physiological	normal spontaneous vaginal delivery	4.52	38.4	>=18	no				yes		yes		999		CDC Tab 3, criterion 4.2	ampicillina	intravenous	correct	not correct	yes	yes	no	yes
339	Pugliese teaching hospital	33	Italy	married/cohabitant	completing secondary school		no	3	1	1	1	0	miscarriage threatthreat	semplice con cesareo in travaglio o con membrane rotte	0	38.5	<18	no				yes	positive	yes	positive			CDC Tab 3, criterion 3	ampicillina	intravenous	correct	correct	yes	yes	yes	no
340	Pugliese teaching hospital	28	Italy	married/cohabitant	completing high school	employed	no	1	0	0	0	0	miscarriage threatthreat	semplice con cesareo in travaglio o con membrane rotte	0	41	<18	no				yes	negative	yes	positive	35.3		CDC Tab 3, criterion 3	ampicillina	intravenous	correct	not correct	yes	yes	yes	no
341	Pugliese teaching hospital	27	Italy	not declared	completing high school	student	no	1	0	0	0	0	risk for premature birth	normal spontaneous vaginal delivery	13.23	35.2	<18	no				no		no				CDC tab 3, criterion 4.1	ampicillina	intravenous	correct	correct	yes	yes	yes	yes
342	Pugliese Hospital	34	Tagikistan	married/cohabitant	none	housewife	no	2	1	1	0	0	gestational diabetes	planned cesarean section	0	38.2	<18	no				yes		yes		999		not present	ceftriaxone	intravenous
343	Pugliese Hospital	34	Moldavia	married/cohabitant	completing secondary school	unemployed	no	3	2	0	0	0	physiological	normal spontaneous vaginal delivery	3.3	40	<18	no				no		no				not present	none
344	Pugliese teaching hospital	35	Italy	nubile	college degree		no	2	1	0	0	0	physiological	normal spontaneous vaginal delivery	999	41.1	<18	no				yes	negative	yes	positive	33.5		CDC Tab 3, criterion 3	ampicillina	intravenous	correct	correct	yes	yes	yes	yes
345	Pugliese teaching hospital	35	Italy	married/cohabitant	college degree	professional	yes	2	1	0	0	0	physiological	normal spontaneous vaginal delivery	999	37.2	<18	no				no		no				not present	none
346	Pugliese Hospital	40	Canada	married/cohabitant	college degree		no	2	1	0	0	0	physiological	normal spontaneous vaginal delivery	2.17	41	<18	no				yes	negative	yes	positive	36.2		CDC Tab 3, criterion 3	ampicillina	intravenous	correct	correct	yes	yes	yes	no
347	Pugliese Hospital	32	Italy	nubile	completing high school	labourer	no	1	0	0	0	0	physiological	normal spontaneous vaginal delivery	999	39.5	<18	no				yes	positive	yes	negative	35.2		CDC Tab 3, criterion 3	ampicillina	intravenous	correct	correct	yes	yes	yes	yes
348	Pugliese Hospital	31	Italy	nubile	completing high school		no	3	2	2	0	0	gestational diabetes	planned cesarean section	0	39	<18	no				yes	negative	yes	positive	37.5		not present	ceftriaxone	intravenous
349	Pugliese teaching hospital	33	Italy	married/cohabitant	completing high school	shop keeper	no	2	1	0	0	0	physiological	normal spontaneous vaginal delivery	999	41	<18	no				no		no				not present	none
350	Pugliese teaching hospital	25	Italy	married/cohabitant	completing high school		no	1	0	0	0	0	physiological	normal spontaneous vaginal delivery	3.15	35.4	<18	yes				no		no				CDC tab 3, criterion 4.1	ampicillina	intravenous	correct	correct	yes	yes	yes	yes
351	Pugliese teaching hospital	30	Italy	married/cohabitant	college degree	labourer	no	2	1	0	0	0	physiological	normal spontaneous vaginal delivery	5.59	38.2	<18	yes				yes	positive	yes	negative	36.3		CDC Tab 3, criterion 3	ampicillina	intravenous	correct	correct	yes	yes	yes	yes
352	Pugliese teaching hospital	19	Italy	nubile	completing secondary school		no	1	0	0	0	0	physiological	normal spontaneous vaginal delivery	2.48	40.2	<18	no				no		no				not present	ampicillina	intravenous	correct	correct	yes	yes	yes	no
353	Pugliese Hospital	32	Italy	married/cohabitant	completing secondary school	housewife	no	2	1	0	0	0	physiological	normal spontaneous vaginal delivery	2.32	36.6	<18	no				yes		yes				CDC tab 3, criterion 4.1	ampicillina	intravenous	correct	correct	yes	yes	yes	no
354	Pugliese teaching hospital	33	Italy	married/cohabitant			no	2	1	0	0	0	physiological	normal spontaneous vaginal delivery	2.1	40.3	<18	no				yes	negative	no		37.5		not present	none
355	Pugliese teaching hospital	31	Italy	nubile			no	1	0	0	0	0	miscarriage threatthreat	normal spontaneous vaginal delivery	1.02	35.2	>=18	no				no		no				CDC tab 3, criterion 4.1	ampicillina	intravenous	correct	correct	yes	yes	yes	yes
356	Pugliese teaching hospital	20	Roumania	nubile	completing secondary school		no	2	1	0	0	0	miscarriage threatthreat	normal spontaneous vaginal delivery	4.51	40.1	<18	no				no		no				not present	ampicillina	intravenous	correct	correct	yes	yes	yes	yes
357	Pugliese teaching hospital	24	Roumania	nubile	completing primary school		no	1	0	0	0	0	physiological	semplice con cesareo in travaglio o con membrane rotte	999	37.5	<18	yes				no		no				not present	ceftriaxone	intravenous
358	Pugliese Hospital	23	Roumania	not declared	completing secondary school	student	no	1	0	0	0	0	physiological	normal spontaneous vaginal delivery	41.09	40.2	<18	no				yes	positive	yes	negative	36.1		CDC Tab 3, criterion 3	ampicillina	intravenous	correct	not correct	yes	yes	no	no
359	Pugliese Hospital	30	Italy	married/cohabitant	completing secondary school	housewife	no	3	0	0	2	0	placenta previa	planned cesarean section	0	34.6	<18	no				no		no				not present	ceftriaxone	intravenous
360	Pugliese teaching hospital	38	Italy	married/cohabitant	completing high school	labourer	no	2	1	1	0	0	gestational diabetes	planned cesarean section	0	37.5	<18	no				yes	positive	yes	negative	36		not present	ceftriaxone	intravenous
361	Pugliese teaching hospital	39	Italy	married/cohabitant	completing primary school	employed	no	2	1	0	0	0	physiological	normal spontaneous vaginal delivery	3.35	39.4	<18	no				yes	positive	yes	positive	35.4		CDC Tab 3, criterion 3	none				no	no	no	no
362	Pugliese teaching hospital	35	Poland	married/cohabitant	completing high school	farmer	no	3	2	0	0	0	physiological	normal spontaneous vaginal delivery	999	39.6	<18	no				no		no				not present	none
363	Pugliese Hospital	32	Italy	nubile	completing high school		no	2	0	0	1	0	oligo/anidramnios	planned cesarean section	0	41.2	<18	no				yes	positive	yes	positive	36.1		not present	ceftriaxone	intravenous
364	Pugliese Hospital	38	Italy	married/cohabitant	completing secondary school		no	2	0	0	1	0	Intrauterin Growth Restriction	planned cesarean section	0	33.4	<18	no				no		no				not present	ceftriaxone	intravenous
365	Pugliese Hospital	24	Roumania	married/cohabitant	completing primary school			3	2	0	0	0	physiological	normal spontaneous vaginal delivery	999	39.4	<18	no				no		no				not present	none
366	Pugliese teaching hospital	20	Italy	nubile		housewife	no	1	0	0	0	0	physiological	normal spontaneous vaginal delivery	999	39.3	<18	no				no		no				not present	none
367	Pugliese teaching hospital	35	Italy	married/cohabitant		unemployed	no	1	0	0	0	0	physiological	normal spontaneous vaginal delivery	4.35	40.3	<18	no				yes	positive	yes	negative			CDC Tab 3, criterion 3	ampicillina	intravenous	correct	correct	yes	yes	yes	yes
368	Pugliese Hospital	25	Roumania	married/cohabitant	completing high school		no	1	0	0	0	0	physiological	normal spontaneous vaginal delivery	999	37.6	<18	no				no		no				not present	ampicillina	intravenous	not correct	not correct	yes	yes	no	no
369	Pugliese Hospital	30	Italy	not declared	college degree		no	1	0	0	0	0	physiological	normal spontaneous vaginal delivery	5.27	40.3	<18	no				no		no				not present	ampicillina	intravenous	correct	correct	yes	yes	yes	no
370	Pugliese teaching hospital	29	Italy	married/cohabitant		housewife	no	4	2	2	0	1	physiological	semplice con cesareo in travaglio o con membrane rotte	0	36.1	<18	no				no		no				CDC tab 3, criterion 4.1	ampicillina	intravenous	correct	correct	yes	yes	yes	yes
371	Pugliese teaching hospital	45	Italy	married/cohabitant	completing secondary school	housewife	no	6	4	0	1	0	preeclampsia/eclampsia	normal spontaneous vaginal delivery	999	38.4	<18	no				yes	positive	yes	positive			CDC Tab 3, criterion 3	ampicillina	intravenous	correct	not correct	yes	yes	yes	no
372	Pugliese teaching hospital	22	Rusyesa	nubile	completing secondary school	student	no	1	0	0	0	0	oligo/anidramnios	plurimo con cesareo in travaglio o con membrane rotte	0	35	<18	no				no		no				CDC tab 3, criterion 4.1	ceftriaxone	intravenous			no	no	no	no
373	Pugliese Hospital	37	Rusyesa	married/cohabitant	completing high school	professional	no	1	0	0	0	0	physiological	normal spontaneous vaginal delivery	2.35	40.1	<18	no				yes	negative	yes	positive	34.2		CDC Tab 3, criterion 3	ampicillina	intravenous	correct	correct	yes	yes	yes	yes
374	Pugliese teaching hospital	42	Italy	married/cohabitant	completing high school	professional	no	2	0	0	1	0	gestational diabetes	semplice con cesareo in travaglio o con membrane rotte	0	38.6	<18	yes				no		no				CDC Tab 3, criterion 4.2	ceftriaxone	intravenous			no	no	no	no
375	Pugliese teaching hospital	39	Italy	married/cohabitant	completing high school	professional	no	2	0	0	1	0	preeclampsia/eclampsia	planned cesarean section	0	32.6	<18	no				no		no				not present	ceftriaxone	intravenous
376	Pugliese Hospital	36	Italy	not declared	completing high school		no	3	1	1	1	0	infectious disease	planned cesarean section	0	38.5	<18	no				no		no				not present	ceftriaxone	intravenous
377	Pugliese Hospital	34	Bulgary	married/cohabitant	completing secondary school		no	3	2	0	0	0	physiological	normal spontaneous vaginal delivery	999	40	<18	no				no		no				not present	none
378	Pugliese teaching hospital	34	Italy	married/cohabitant	completing high school	employed	no	2	1	1	0	0	spine desease	planned cesarean section	0	38.6	<18	no				no		no				not present	ceftriaxone	intravenous
379	Pugliese teaching hospital	28	Italy	married/cohabitant	completing high school		no	2	1	1	0	0	physiological	planned cesarean section	0	38	<18	no				no		no				not present	ceftriaxone	intravenous
380	Pugliese Hospital	38	Italy	married/cohabitant	completing secondary school		no	2	1	0	0	0	physiological	normal spontaneous vaginal delivery	5.43	39.2	<18	no				yes	positive	yes	positive	35.4		CDC Tab 3, criterion 3	none				no	no	no	no
381	Pugliese teaching hospital	37	Italy	married/cohabitant	college degree	professional	yes	2	1	1	0	0	gestational diabetes	plurimo con cesareo elettivo	0	36	<18	no				no		no				not present	ceftriaxone	intravenous
382	Pugliese teaching hospital	20	Italy	nubile	completing secondary school	student	no	1	0	0	0	0	physiological	normal spontaneous vaginal delivery	8.08	41.1	<18	no				yes	positive	yes	positive	35.1		CDC Tab 3, criterion 3	ampicillina	intravenous	correct	correct	yes	yes	yes	no
383	Pugliese Hospital	25	Italy	nubile	completing high school	student	no	1	0	0	0	0	physiological	normal spontaneous vaginal delivery	999	40.1	<18	no				no		no				not present	ampicillina	intravenous	correct	correct	yes	yes	yes	yes
384	Pugliese Hospital	29	Italy	married/cohabitant	completing secondary school		no	2	1	1	0	0	physiological	planned cesarean section	0	38.3	<18	no				yes		yes				not present	ceftriaxone	intravenous
385	Pugliese Hospital	30	Italy	married/cohabitant	completing secondary school	professional	no	2	1	0	0	0	coagulation disorders	normal spontaneous vaginal delivery	9.09	40.6	<18	no				yes	positive	yes	positive	34.2		CDC Tab 3, criterion 3	ampicillina	intravenous	correct	correct	yes	yes	yes	no
386	Pugliese Hospital	30	Italy	married/cohabitant	completing high school		no	3	2	0	0	0	physiological	normal spontaneous vaginal delivery	999	39.5	<18	yes				no		no				not present	ampicillina	intravenous	correct	correct	yes	yes	yes	yes
387	Pugliese Hospital	31	Italy	not declared	completing high school		yes	1	0	0	0	0	physiological	normal spontaneous vaginal delivery	9.05	40.6	<18	no				yes	positive	yes	positive	35.3		CDC Tab 3, criterion 3	ampicillina	intravenous	correct	correct	yes	yes	yes	yes
388	Pugliese teaching hospital	29	Italy	nubile	college degree	labourer	no	2	1	0	0	0	physiological	normal spontaneous vaginal delivery	999	38.1	<18	no				no		no				not present	none
389	Pugliese teaching hospital	32	Italy	married/cohabitant	completing high school	employed	no	3	1	1	0	1	Intrauterin Growth Restriction	planned cesarean section	0	37.3	<18	no				no		no				not present	ceftriaxone	intravenous
390	Pugliese Hospital	28	Italy	nubile	completing primary school		no	1	0	0	0	0	placental abruption	semplice con cesareo in travaglio o con membrane rotte	2.13	28	<18	no				no		no				CDC tab 3, criterion 4.1	ceftriaxone	intravenous	not correct	not correct	no	no	no	no
391	Pugliese Hospital	28	Italy	married/cohabitant	completing high school		no	2	1	0	0	0	physiological	normal spontaneous vaginal delivery	2	40.2	<18	no				yes	negative	no		35.6		not present	ampicillina	intravenous	correct	correct	yes	yes	yes	no
392	Pugliese Hospital	39	Italy	married/cohabitant			no	4	2	0	1	0	gestational diabetes	semplice con cesareo in travaglio o con membrane rotte	0	32.5	>=18	no				no		no				CDC tab 3, criterion 4.1	ampicillina	ev+im	correct	correct	yes	no	yes	no
393	Pugliese Hospital	38	Italy	married/cohabitant	college degree		no	3	2	2	0	0	gestational diabetes	semplice con cesareo in travaglio o con membrane rotte	999	37.4	<18	no				no		no				not present	ceftriaxone	intravenous
394	Pugliese teaching hospital	38	Italy	married/cohabitant	completing secondary school	housewife	no	6	3	3	2	0	oligo/anidramnios	planned cesarean section	0	37.1	<18	no				yes		yes				not present	ceftriaxone	intravenous
395	Pugliese teaching hospital	36	Germany	married/cohabitant	completing secondary school	housewife	no	2	1	1	0	0	physiological	planned cesarean section	0	37.6	<18	no				no		no				not present	ceftriaxone	intravenous
396	Pugliese teaching hospital	32	Italy	married/cohabitant	college degree	employed	no	2	1	1	0	0	physiological	semplice con cesareo in travaglio o con membrane rotte	999	37.5	<18	no				yes	positive	yes	positive	35.5		cesarean section at the time of labor or rupture of membranes	ceftriaxone	intravenous	not correct	not correct	no	no	no	no
397	Pugliese Hospital	30	Italy	married/cohabitant	completing high school	employed	no	2	0	0	1	0	chronic fetal distress	planned cesarean section	0	39.3	<18	no				yes	positive	yes	positive	36.1		not present	ceftriaxone	intravenous
432	Pugliese Hospital	30	Italy	married/cohabitant	completing high school		no	3	2	0	0	0	physiological	normal spontaneous vaginal delivery	1.32	36.6	<18	no				yes	positive	yes	negative	37		CDC Tab 3, criterion 3	ampicillina	intravenous	correct	correct	yes	yes	yes	no
433	Pugliese teaching hospital	32	Italy	married/cohabitant			no	3	1	0	1	0	Intrauterin Growth Restriction	normal spontaneous vaginal delivery	8	38	<18	no				yes	positive	yes	positive			CDC Tab 3, criterion 3	ampicillina	intravenous	correct	correct	yes	yes	yes	no
434	Pugliese Hospital	28	Italy	married/cohabitant	completing secondary school		no	1	0	0	0	0	physiological	semplice con cesareo in travaglio o con membrane rotte		41.4	>=18	no				yes	negative	yes	positive	37.1		CDC Tab 3, criterion 3	ampicillina	intravenous	correct	correct	yes	yes	yes	yes
435	Pugliese teaching hospital	32	Italy	married/cohabitant	completing primary school		no	3	1	0	1	0	preeclampsia/eclampsia	normal spontaneous vaginal delivery	8.41	33.4	<18	no				no		no				CDC tab 3, criterion 4.1	none				no	no	no	no
436	Pugliese teaching hospital	34	Italy	married/cohabitant	completing high school		no	3	1	1	1	0	physiological	planned cesarean section	0	38.6	<18	no				yes	positive	yes	positive	34.2	yes, a eritromicina e vari	not present	ceftriaxone	intravenous
437	Pugliese teaching hospital	36	Italy	married/cohabitant	completing high school	student	no	3	1	1	1	0	miscarriage threatthreat	planned cesarean section	0	38.3	<18	no				yes	positive	yes	positive	36.2		not present	ceftriaxone	intravenous
438	Pugliese teaching hospital	36	Italy	married/cohabitant	completing high school		no	3	1	1	1	0	preeclampsia/eclampsia	planned cesarean section	0	37.3	<18	no				no		no				not present	ceftriaxone	intravenous
439	Pugliese teaching hospital	34	Italy	not declared	completing high school	employed	no	1	0	0	0	0	physiological	planned cesarean section	0	40.1	<18	no				no		no				not present	ceftriaxone	intravenous
440	Pugliese teaching hospital	43	Italy	married/cohabitant	college degree	employed	no	2	1	1	0	0	physiological	planned cesarean section	0	38	<18	no				no		no				not present	ceftriaxone	intravenous
441	Pugliese teaching hospital	36	Italy	not declared	completing high school		no	3	2	2	0	0	physiological	planned cesarean section	0	38.3	<18	no				no		no				not present	levofloxacina	intravenous
442	Pugliese teaching hospital	38	Italy	married/cohabitant	college degree	employed	no	4	1	1	2	0	miscarriage threatthreat	planned cesarean section	0	38	<18	no				yes	negative	yes	positive	35.4		not present	ceftriaxone	intravenous
443	Pugliese Hospital	34	Italy	married/cohabitant	completing high school		no	1	0	0	0	0	physiological	normal spontaneous vaginal delivery	999	40.4	<18	no				yes	positive	yes	negative	35.1		CDC Tab 3, criterion 3	ampicillina	intravenous	correct	correct	yes	yes	yes	yes
444	Pugliese teaching hospital	40	Italy	not declared	college degree	housewife	no	3	2	0	0	0	gestational diabetes	normal spontaneous vaginal delivery	999	37.4	<18	no				yes	positive	yes	negative	34.4		CDC Tab 3, criterion 3	ampicillina	intravenous	correct	correct	yes	yes	yes	no
445	Pugliese Hospital	32	Italy	married/cohabitant			no	1	0	0	0	0	Intrauterin Growth Restriction	planned cesarean section	0	31.1	<18	no				no		no				not present	ceftriaxone	intravenous
446	Pugliese teaching hospital	34	Italy	married/cohabitant	completing high school		yes	3	2	0	0	0	urinary tract infection	normal spontaneous vaginal delivery	1.15	41.1	<18	no				yes	positive	yes	positive			CDC Tab 3, criterion 3	ampicillina	intravenous	correct	correct	yes	yes	yes	yes
447	Pugliese teaching hospital	27	Italy	married/cohabitant	completing high school	student	no	1	0	0	0	0	physiological	normal spontaneous vaginal delivery	3.12	39.4	<18	no				yes	positive	yes	positive	35.1		CDC Tab 3, criterion 3	ampicillina	intravenous	correct	correct	yes	yes	yes	yes
448	Pugliese teaching hospital	30	Italy	married/cohabitant	completing high school	student	no	1	0	0	0	0	miscarriage threatthreat	normal spontaneous vaginal delivery	8.18	38.5	<18	no				yes	positive	yes	negative	37		CDC Tab 3, criterion 3	ampicillina	intravenous	correct	correct	yes	yes	yes	yes
449	Pugliese teaching hospital	48	Italy	married/cohabitant	completing secondary school	housewife	no	6	3	0	2	0	physiological	semplice con cesareo in travaglio o con membrane rotte	5.16	37.5	<18	no				no		no				not present	ceftriaxone	intravenous
450	Pugliese Hospital	41	Italy	married/cohabitant	completing high school	employed	no	4	2	2	2	0	gestational diabetes	planned cesarean section	0	38.3	<18	no				yes	positive	yes	positive	34.4		not present	ceftriaxone	intravenous
451	Pugliese Hospital	27	Italy	married/cohabitant	completing high school		no	2	1	1	0	0	physiological	semplice con cesareo in travaglio o con membrane rotte	999	39.1	<18	no				yes	positive	yes	negative	36.4	yes, a tetraciclina	cesarean section at the time of labor or rupture of membranes	ceftriaxone	intravenous			no	no	no	no
452	Pugliese Hospital	35	Italy	married/cohabitant	completing high school		no	2	1	0	0	0	placenta previa	planned cesarean section	0	33.4	<18	no				no		no				not present	none
453	Pugliese teaching hospital	41	Italy	married/cohabitant	college degree		no	1	0	0	0	0	physiological	normal spontaneous vaginal delivery	1.35	40.2	>=18	no				yes	negative	yes	positive	38.6		CDC Tab 3, criterion 3	ampicillina	intravenous	correct	correct	yes	yes	yes	yes
454	Pugliese teaching hospital	31	Italy	nubile	completing high school	labourer	no	1	0	0	0	0	Intrauterin Growth Restriction	planned cesarean section	0	37	<18	no				no		no				not present	ceftriaxone	intravenous
455	Pugliese teaching hospital	31	Italy	married/cohabitant	completing high school	student	no	3	1	0	0	1	physiological	normal spontaneous vaginal delivery	999	39.5	<18	no				yes	positive	yes	positive	36		CDC Tab 3, criterion 3	ampicillina	intravenous	correct	correct	yes	yes	yes	no
456	Pugliese Hospital	22	Morocco	married/cohabitant	completing secondary school	housewife	no	1	0	0	0	0	physiological	normal spontaneous vaginal delivery	3.27	39.6	<18	no				no		no				not present	ampicillina	intravenous	correct	correct	yes	yes	yes	no
457	Pugliese teaching hospital	23	Italy	nubile	completing high school	student	no	2	0	0	1	0	gestational diabetes	normal spontaneous vaginal delivery	8.08	38	<18	no				yes	negative	yes	positive	33.5		CDC Tab 3, criterion 3	ampicillina	intravenous	correct	correct	yes	yes	yes	yes
458	Pugliese teaching hospital	31	Italy	nubile	completing primary school		yes	1	0	0	0	0	physiological	semplice con cesareo in travaglio o con membrane rotte	0	37.1	<18	no				yes	positive	yes	positive	35.6		CDC Tab 3, criterion 3	ampicillina	intravenous	correct	correct	yes	yes	yes	no
459	Pugliese teaching hospital	30	Italy	married/cohabitant	completing secondary school	housewife	no	2	1	0	0	0	physiological	normal spontaneous vaginal delivery	2.24	40.4	<18	no				yes	positive	yes	positive	32		CDC Tab 3, criterion 3	ampicillina	intravenous	correct	correct	yes	yes	yes	no
460	Pugliese teaching hospital	46	Roumania	married/cohabitant	college degree		no	3	0	0	2	0	miscarriage threatthreat	plurimo con cesareo in travaglio o con membrane rotte	0	34.1	<18	no				no		no				cesarean section at the time of labor or rupture of membranes	ceftriaxone	intravenous			no	no	no	no
461	Pugliese Hospital	34	Italy	nubile			no	3	2	0	0	0	placental abruption	semplice con cesareo in travaglio o con membrane rotte	0	34.2	<18	no				no		no				cesarean section at the time of labor or rupture of membranes	ceftriaxone	intravenous			no	no	no	no
462	Pugliese teaching hospital	28	Italy	married/cohabitant	completing high school		no	1	0	0	0	0	gestational diabetes	semplice con cesareo in travaglio o con membrane rotte		38.6	<18	no				no		no				not present	ceftriaxone	intravenous
463	Pugliese teaching hospital	29	Italy	married/cohabitant	completing high school		no	1	0	0	0	0	physiological	semplice con cesareo in travaglio o con membrane rotte	10.54	39	<18	no				yes	positive	yes	positive	36.3		CDC Tab 3, criterion 3	ampicillina	intravenous	correct	correct	yes	yes	yes	yes
464	Pugliese Hospital	24	Italy	married/cohabitant	completing high school		no	2	1	0	0	0	physiological	normal spontaneous vaginal delivery	1.4	38.3	<18	no				yes	positive	yes	positive	34		CDC Tab 3, criterion 3	ampicillina	intravenous	correct	correct	yes	yes	yes	yes
465	Pugliese teaching hospital	31	Italy	married/cohabitant	completing high school	manager	yes	2	1	1	0	0	miscarriage threatthreat	planned cesarean section	0	38	<18	no				no		no				not present	ceftriaxone	intravenous
466	Pugliese Hospital	26	Roumania	separated/divorced	completing high school		no	3	2	2	0	0	placental abruption	semplice con cesareo in travaglio o con membrane rotte	999	39.2	<18	no				no		no				not present	ceftriaxone	intravenous
467	Pugliese teaching hospital	33	Italy	nubile	completing high school		no	2	1	0	0	0	physiological	normal spontaneous vaginal delivery	3.08	40	<18	no				yes		yes				not present	ampicillina	intravenous	correct	correct	yes	yes	yes	no
468	Pugliese Hospital	27	Italy	not declared	completing high school		no	2	0	0	1	0	physiological	normal spontaneous vaginal delivery	3.25	41.1	<18	no				yes	positive	yes	positive	35.1		CDC Tab 3, criterion 3	ampicillina	intravenous	correct	correct	yes	yes	yes	yes
469	Pugliese teaching hospital	24	Italy	not declared	completing secondary school		no	1	0	0	0	0	Intrauterin Growth Restriction	planned cesarean section	0	30	<18	no				no		no				not present	ceftriaxone	intravenous
470	Pugliese teaching hospital	18	Roumania	not declared	completing secondary school		no	2	0	0	0	1	physiological	normal spontaneous vaginal delivery	6.13	38	<18	no				no		no				not present	ampicillina	intravenous	correct	correct	yes	yes	yes	yes
471	Pugliese teaching hospital	24	Italy	nubile	completing secondary school	unemployed	no	1	0	0	0	0	autoimmune disease	normal spontaneous vaginal delivery	54.15	39	<18	no				yes	negative	no		36.4		not present	ampicillina	intravenous	correct	correct	yes	yes	yes	no
472	Pugliese Hospital	29	Italy	not declared	completing high school		no	1	0	0	0	0	physiological	normal spontaneous vaginal delivery	23	41.3	<18	no				yes	negative	yes	positive	35.3		CDC Tab 3, criterion 3	ampicillina	intravenous	correct	correct	yes	yes	yes	yes
473	Pugliese teaching hospital	38	Italy	married/cohabitant	college degree	professional	no	6	5	1	0	0	physiological	planned cesarean section	0	38.6	<18	no				yes	positive	yes	positive	34.1		not present	ceftriaxone	intravenous
474	Pugliese Hospital	31	Italy	not declared	college degree		no	1	0	0	0	0	physiological	normal spontaneous vaginal delivery	999	41	<18	no				yes	negative	yes	positive	36.4		CDC Tab 3, criterion 3	ampicillina	intravenous	correct	correct	yes	yes	yes	yes
475	Pugliese teaching hospital	37	Italy	nubile	college degree	professional	yes	3	1	1	1	0	miscarriage threatthreat	semplice con cesareo in travaglio o con membrane rotte	1.18	37.2	<18	no				yes	positive	no		26.3	yes, a oxacillina	cesarean section at the time of labor or rupture of membranes	ceftriaxone	intravenous	not correct	not correct	no	no	no	no
476	Pugliese teaching hospital	32	Italy	not declared	college degree		no	3	2	0	0	0	physiological	normal spontaneous vaginal delivery	999	40	<18	no				no		no				not present	none
477	Pugliese teaching hospital	36	Italy	not declared	completing primary school		no	1	0	0	0	0	preeclampsia/eclampsia	planned cesarean section	0	38	<18	no				yes	negative	yes	positive			not present	ceftriaxone	intravenous
478	Pugliese Hospital	36	Italy	married/cohabitant	college degree		no	2	0	0	1	0	physiological	normal spontaneous vaginal delivery	3.4	36.1	<18	no				no		no				CDC tab 3, criterion 4.1	ampicillina	intramuscular	not correct	correct	yes	no	no	yes
479	Pugliese Hospital	29	Italy	married/cohabitant	completing high school		no	3	2	0	0	0	physiological	normal spontaneous vaginal delivery	3.35	40.6	<18	no				yes		yes				not present	ampicillina	intravenous	correct	correct	yes	yes	yes	no
480	Pugliese Hospital	46	Italy	married/cohabitant	completing primary school		no	3	2	0	0	0	physiological	normal spontaneous vaginal delivery	1.25	40.2	<18	no				yes	positive	yes	negative	34.2		CDC Tab 3, criterion 3	ampicillina	intravenous	correct	correct	yes	yes	yes	yes
481	Pugliese teaching hospital	26	Italy	married/cohabitant	completing high school		no	1	0	0	0	0	physiological	semplice con cesareo in travaglio o con membrane rotte	5.1	40.5	<18	no				yes	negative	yes	positive	35		CDC Tab 3, criterion 3	ampicillina	intravenous	correct	correct	yes	yes	yes	yes
482	Pugliese teaching hospital	33	Italy	married/cohabitant	completing high school	employed	no	1	0	0	0	0	physiological	normal spontaneous vaginal delivery	6.05	40.2	>=18	no				yes	positive	yes	positive	37.2		CDC Tab 3, criterion 3	ampicillina	intravenous	correct	correct	yes	yes	yes	yes
483	Pugliese Hospital	39	Italy	married/cohabitant	completing high school		no	2	1	0	0	0	physiological	normal spontaneous vaginal delivery	999	40	<18	no				no		no				not present	none
484	Pugliese teaching hospital	39	Italy	not declared	completing high school		no	2	1	1	0	0	physiological	semplice con cesareo in travaglio o con membrane rotte	12	37	<18	no				no		no				not present	ceftriaxone	intravenous
485	Pugliese Hospital	38	Italy	married/cohabitant	college degree		no	1	0	0	0	0	placental abruption	plurimo con cesareo in travaglio o con membrane rotte	0	38.1	<18	no				no		no				cesarean section at the time of labor or rupture of membranes	ceftriaxone	intravenous			no	no	no	no
486	Pugliese Hospital	28	Italy	married/cohabitant	completing high school		no	1	0	0	0	0	miscarriage threatthreat	normal spontaneous vaginal delivery	18	40	<18	no				yes	positive	yes	positive			CDC Tab 3, criterion 3	ampicillina	intravenous	correct	correct	yes	yes	yes	yes
487	Pugliese teaching hospital	34	Italy	not declared	completing high school	employed	no	4	1	1	2	0	gestational diabetes	planned cesarean section	0	38.3	<18	no				no		no				not present	ceftriaxone	intravenous
488	Pugliese Hospital	36	Italy	married/cohabitant	completing primary school		no	3	2	0	0	0	physiological	normal spontaneous vaginal delivery	3	38.3	<18	no				no		no				not present	ampicillina	intravenous	correct	correct	yes	yes	yes	no
489	Pugliese Hospital	29	Italy	separated/divorced	completing secondary school	housewife	no	4	3	3	0	0	gestational diabetes	semplice con cesareo in travaglio o con membrane rotte	999	38.1	<18	no				yes	positive	yes	positive	37		cesarean section at the time of labor or rupture of membranes	ceftriaxone	intravenous	not correct	not correct	no	no	no	no
490	Pugliese teaching hospital	34	Italy	married/cohabitant	completing high school	unemployed	no	4	2	0	1	0	miscarriage threatthreat	normal spontaneous vaginal delivery	2.35	39.5	<18	no				yes	positive	yes	positive	36.2		CDC Tab 3, criterion 3	ampicillina	intravenous	correct	correct	yes	yes	yes	yes
491	Pugliese teaching hospital	26	Italy	nubile	completing high school	unemployed	no	3	1	1	1	0	physiological	planned cesarean section	0	38	<18	no				yes	positive	yes	positive	35.5		not present	ceftriaxone	intravenous
492	Pugliese teaching hospital	26	Italy	nubile	completing secondary school	housewife	no	2	1	0	0	0	urinary tract infection	plurimo con cesareo elettivo	0	35.2	<18	no				yes	positive	yes	positive	32.5		not present	ceftriaxone	intravenous
493	Pugliese Hospital	28	Italy	married/cohabitant			no	1	0	0	0	0	physiological	normal spontaneous vaginal delivery	2.39	40.3	<18	no				yes	negative	yes	positive	35.5		CDC Tab 3, criterion 3	ampicillina	intravenous	correct	correct	yes	yes	yes	yes
494	Pugliese Hospital	29	Italy	not declared	completing high school		no	1	0	0	0	0	physiological	normal spontaneous vaginal delivery	4.45	40.5	<18	no				yes	negative	yes	positive	35.2		CDC Tab 3, criterion 3	ampicillina	intravenous	correct	correct	yes	yes	yes	yes
495	Pugliese teaching hospital	18	Italy	married/cohabitant	completing secondary school		no	1	0	0	0	0	cholelithiasis	normal spontaneous vaginal delivery	4.14	40.6	<18	yes				yes	negative	yes	positive	35		CDC Tab 3, criterion 3	ampicillina	intravenous	correct	not correct	yes	yes	yes	no
496	Pugliese teaching hospital	29	Italy	married/cohabitant	completing high school	employed	no	1	0	0	0	0	physiological	normal spontaneous vaginal delivery	7.35	41.2	<18	no				yes	negative	yes	positive	34.4		CDC Tab 3, criterion 3	ampicillina	intravenous	correct	correct	yes	yes	yes	yes
497	Pugliese Hospital	21	Italy	nubile	completing secondary school		no	2	1	0	0	0	physiological	normal spontaneous vaginal delivery	.5	40.2	<18	no				no		no				not present	ampicillina	intravenous	correct	correct	yes	yes	yes	yes
498	Pugliese teaching hospital	28	Italy	nubile	completing primary school		no	5	1	0	3	0	physiological	normal spontaneous vaginal delivery	11.12	40	<18	no				no		no				not present	ampicillina	intravenous	correct	correct	yes	yes	yes	yes
499	Pugliese Hospital	32	Italy	not declared	completing high school		no	1	0	0	0	0	gestational diabetes	normal spontaneous vaginal delivery	999	40.5	<18	no				yes	negative	yes	positive	34.5		CDC Tab 3, criterion 3	ampicillina	intravenous	correct	correct	yes	yes	yes	no
500	Pugliese teaching hospital	32	Sri Lanka	married/cohabitant	completing secondary school	servant/caregiver	no	2	1	0	0	0	gestational diabetes	normal spontaneous vaginal delivery	999	39.2	<18	no				no		no				not present	none
501	Pugliese teaching hospital	23	Morocco	married/cohabitant	completing primary school	housewife	no	1	0	0	0	0	physiological	normal spontaneous vaginal delivery	999	41	<18	no				yes		yes				not present	none
502	Pugliese teaching hospital	24	Morocco	not declared	completing secondary school	housewife	no	1	0	0	0	0	physiological	normal spontaneous vaginal delivery	3.53	38.2	<18	no				no		no				not present	ampicillina	intravenous	correct	correct	yes	yes	yes	no
503	Pugliese Hospital	33	Italy	not declared	completing high school		no	1	0	0	0	0	physiological	normal spontaneous vaginal delivery	3.01	39.1	<18	no				yes		yes				not present	none
504	Pugliese teaching hospital	26	Italy	married/cohabitant	completing high school		no	2	1	1	0	0	Intrauterin Growth Restriction	planned cesarean section	0	35.5	<18	no				no		no				not present	levofloxacina	intravenous
505	Pugliese teaching hospital	24	Italy	married/cohabitant	completing high school	unemployed	no	1	0	0	0	0	physiological	normal spontaneous vaginal delivery	5.4	40.1	<18	no				yes	positive	yes	positive	37.4		CDC Tab 3, criterion 3	ampicillina	intravenous	correct	correct	yes	yes	yes	yes
506	Pugliese teaching hospital	35	Italy	married/cohabitant	college degree	professional	no	2	1	1	0	0	gestational diabetes	planned cesarean section	0	38.1	<18	no				yes	positive	yes	negative	34		not present	ceftriaxone	intravenous
507	Pugliese teaching hospital	42	Italy	married/cohabitant	completing high school	unemployed	no	2	0	0	1	0	gestational diabetes	normal spontaneous vaginal delivery	13.44	40	<18	no				yes	positive	yes	positive			CDC Tab 3, criterion 3	ampicillina	intravenous	correct	correct	yes	yes	yes	yes
508	Pugliese Hospital	30	Italy	married/cohabitant	completing high school	professional	no	1	0	0	0	0	physiological	normal spontaneous vaginal delivery	999	39.2	<18	no				no		no				not present	ampicillina	intravenous	correct	correct	yes	yes	yes	yes
509	Pugliese Hospital	35	Morocco	married/cohabitant	college degree		no	2	1	0	0	0	physiological	normal spontaneous vaginal delivery	999	39.5	<18	no				yes	positive	yes	positive	36		CDC Tab 3, criterion 3	ampicillina	intravenous	correct	correct	yes	yes	yes	yes
510	Pugliese Hospital	34	Italy	married/cohabitant		unemployed	no	2	1	0	0	0	preeclampsia/eclampsia	plurimo con cesareo elettivo	0	33.2	<18	no				no		no				not present	ceftriaxone	intravenous
511	Pugliese teaching hospital	19	Morocco	married/cohabitant	completing secondary school	housewife		1	0	0	0	0	physiological	normal spontaneous vaginal delivery	999	39	<18	no				no		no				not present	none
512	Pugliese teaching hospital	32	Italy	married/cohabitant	completing high school	labourer	yes	1	0	0	0	0	physiological	normal spontaneous vaginal delivery	3.3	38.5	<18	no				yes	positive	yes	positive	35.2		CDC Tab 3, criterion 3	ampicillina	intravenous	correct	correct	yes	yes	yes	yes
513	Pugliese teaching hospital	34	Italy	married/cohabitant	completing high school	housewife	no	2	1	1	0	0	physiological	planned cesarean section	0	39	<18	no				no		no				not present	ceftriaxone	intravenous
514	Pugliese Hospital	25	Italy	nubile	completing secondary school		no	1	0	0	0	0	physiological	planned cesarean section	0	39.1	<18	no				yes	positive	yes	positive	36.1		not present	ceftriaxone	intravenous
515	Pugliese teaching hospital	27	Italy	married/cohabitant	completing high school		no	4	1	0	1	1	physiological	normal spontaneous vaginal delivery	2.5	41	<18	no				yes	positive	yes	negative	36.5		CDC Tab 3, criterion 3	ampicillina	intravenous	correct	correct	yes	yes	yes	no
516	Pugliese teaching hospital	32	Italy	married/cohabitant	completing secondary school	unemployed	no	4	3	0	0	0	gestational diabetes	normal spontaneous vaginal delivery	9.05	37.1	<18	no				no		no				not present	ampicillina	intravenous	correct	correct	yes	yes	yes	yes
517	Pugliese teaching hospital	24	Morocco	separated/divorced	none	housewife	no	1	1	0	0	0	physiological	semplice con cesareo in travaglio o con membrane rotte	999	38.3	<18	no				no		no				not present	ceftriaxone	intravenous
518	Pugliese teaching hospital	25	Italy	married/cohabitant	completing primary school	student	no	1	0	0	0	0	miscarriage threatthreat	normal spontaneous vaginal delivery	1.25	37.2	<18	no				yes		yes				not present	none
519	Pugliese Hospital	42	Ukraina	married/cohabitant	completing secondary school	housewife	no	1	0	0	0	0	gestational diabetes	semplice con cesareo in travaglio o con membrane rotte	0	36.1	<18	no				yes	positive	yes	positive	999		CDC Tab 3, criterion 3	ampicillina	intravenous	correct	correct	yes	yes	yes	no
520	Pugliese Hospital	35	Italy	married/cohabitant	college degree		no	3	2	0	0	0	physiological	normal spontaneous vaginal delivery	3	40.2	<18	no				yes	negative	yes	positive	35.4		CDC Tab 3, criterion 3	ampicillina	intravenous	correct	correct	yes	yes	yes	no
521	Pugliese Hospital	30	Italy	married/cohabitant	completing primary school		no	3	2	0	0	0	physiological	normal spontaneous vaginal delivery	999	39.3	<18	no				no		no				not present	ampicillina	intravenous	correct	correct	yes	yes	yes	yes
522	Pugliese teaching hospital	29	Italy	married/cohabitant	college degree	professional	no	3	0	0	2	0	miscarriage threatthreat	normal spontaneous vaginal delivery	6.5	37.1	<18	no				no		no				not present	ampicillina	intravenous	correct	correct	yes	yes	yes	yes
523	Pugliese teaching hospital	43	Italy	married/cohabitant	completing high school		yes	1	0	0	0	0	miscarriage threatthreat	plurimo con cesareo in travaglio o con membrane rotte	1.2	35	<18	no				no		no				not present	eritromicina	oral
524	Reggio Calabria Hospital	42	Italy	married/cohabitant	completing high school	farmer	no	2	1	0	0	0	preeclampsia/eclampsia	planned cesarean section	0	31.3	<18	no				no		no				not present	amoxicillina	intravenous
525	Reggio Calabria Hospital	21	Italy	married/cohabitant	completing secondary school	employed	no	3	1	0	0	1	physiological	normal spontaneous vaginal delivery	6.04	25.1	>=18	no				no		no				CDC tab 3, criterion 4.1	ampicillina	intravenous	correct	correct	yes	yes	yes	yes
526	Reggio Calabria Hospital	34	Italy	married/cohabitant	completing secondary school	unemployed	no	1	0	0	0	0	physiological	normal spontaneous vaginal delivery	12.18	39.4	<18	no				yes	positive	yes	positive			CDC Tab 3, criterion 3	ampicillina	intravenous	correct	correct	yes	yes	yes	yes
527	Reggio Calabria Hospital	33	Italy	married/cohabitant	completing high school	labourer	no	1	0	0	0	0	physiological	semplice con cesareo in travaglio o con membrane rotte	0	39.6	>=18	no				yes	negative	yes	positive			CDC Tab 3, criterion 3	ampicillina	intravenous	correct	correct	yes	yes	yes	yes
528	Reggio Calabria Hospital	35	Italy	married/cohabitant	college degree	unemployed	no	2	1	0	0	0	physiological	normal spontaneous vaginal delivery	999	40.2	<18	no				no		no				not present	none
529	Reggio Calabria Hospital	33	Italy	married/cohabitant	completing high school	labourer	no	3	1	0	1	0	physiological	normal spontaneous vaginal delivery	5.45	39.5	<18	no				yes	positive	yes	negative			CDC Tab 3, criterion 3	ampicillina	intravenous	correct	correct	yes	yes	yes	yes
530	Reggio Calabria Hospital	39	Italy	married/cohabitant	completing high school	farmer	no	1	0	0	0	0	physiological	normal spontaneous vaginal delivery	2.55	35.3	>=18	no				no		no				CDC tab 3, criterion 4.1	ampicillina	intravenous	correct	correct	yes	yes	yes	no
531	Reggio Calabria Hospital	18	Roumania	married/cohabitant	completing primary school	unemployed		1	0	0	0	0	placenta previa	semplice con cesareo in travaglio o con membrane rotte	12.05	32	<18	no				no		no				CDC tab 3, criterion 4.1	ampicillina	intramuscular	not correct	not correct	yes	no	no	no
532	Reggio Calabria Hospital	32	Italy	married/cohabitant	completing high school	employed	no	3	1	0	1	0	physiological	normal spontaneous vaginal delivery	10.33	37.3	<18	no				yes	negative	yes	positive	35.7	yes, a tetraciclina	CDC Tab 3, criterion 3	ampicillina	intravenous	correct	correct	yes	yes	yes	no
533	Reggio Calabria Hospital	31	Roumania	married/cohabitant	completing high school	professional	no	1	0	0	0	0	physiological	semplice con cesareo in travaglio o con membrane rotte	0	35.1	<18	no				no		no				CDC tab 3, criterion 4.1	ampicillina	intravenous	correct	not correct	yes	yes	yes	no
534	Reggio Calabria Hospital	37	Italy	married/cohabitant	completing secondary school	housewife	no	2	1	0	0	0	physiological	normal spontaneous vaginal delivery	6.22	40.4	<18	no				yes	positive	yes	positive			CDC Tab 3, criterion 3	ampicillina	intravenous	correct	correct	yes	yes	no	no
535	Reggio Calabria Hospital	32	Italy	married/cohabitant	college degree	professional	no	2	1	0	0	0	gestational diabetes	normal spontaneous vaginal delivery	999	37.6	<18	no				yes	positive	yes	negative			CDC Tab 3, criterion 3	ampicillina	intravenous	correct	correct	yes	yes	yes	yes
536	Reggio Calabria Hospital	34	Italy	married/cohabitant	completing secondary school	housewife	no	1	0	0	0	0	physiological	normal spontaneous vaginal delivery	4.45	40.4	>=18	no				yes	positive	yes	positive	38.1		CDC Tab 3, criterion 3	ampicillina	intravenous	correct	correct	yes	yes	yes	no
537	Reggio Calabria Hospital	33	Morocco	married/cohabitant	completing high school	farmer	no	2	1	1	0	0	physiological	semplice con cesareo in travaglio o con membrane rotte	1.43	37.4	<18	no				no		no				not present	ampicillina	intravenous	correct	not correct	yes	yes	yes	no
538	Reggio Calabria Hospital	24	Italy	married/cohabitant	completing primary school	housewife	no	2	1	0	0	0	physiological	normal spontaneous vaginal delivery	3.35	40	<18	no				no		no				not present	ampicillina	intravenous	correct	correct	yes	yes	yes	no
539	Reggio Calabria Hospital	35	Morocco	married/cohabitant	college degree	professional	no	1	0	0	0	0	gestational diabetes	normal spontaneous vaginal delivery	1.5	31.5	<18	no				no		no				CDC tab 3, criterion 4.1	ampicillina	intravenous	correct	correct	yes	yes	yes	no
540	Reggio Calabria Hospital	30	Italy	married/cohabitant	completing secondary school	farmer		3	2	1	0	0	preeclampsia/eclampsia	semplice con cesareo in travaglio o con membrane rotte	2.2	36.4	<18	no				no		no				cesarean section at the time of labor or rupture of membranes	ampicillina	ev+im	correct	not correct	yes	no	yes	no
541	Reggio Calabria Hospital	28	Roumania	married/cohabitant	completing high school	housewife	no	1	0	0	0	0	physiological	normal spontaneous vaginal delivery	3.21	39.1	<18	no				no		no				not present	ampicillina	intravenous	correct	not correct	yes	yes	yes	no
542	Reggio Calabria Hospital	33	Italy	married/cohabitant	completing high school	housewife	no	3	1	0	1	0	preeclampsia/eclampsia	normal spontaneous vaginal delivery	1.47	40	<18	no				yes	positive	yes	positive	36.3		CDC Tab 3, criterion 3	ampicillina	intravenous	correct	correct	yes	yes	yes	no
543	Reggio Calabria Hospital	34	Morocco	married/cohabitant	completing primary school	housewife	no	2	1	0	0	0	physiological	normal spontaneous vaginal delivery	7.16	40.5	<18	no				no		no				not present	ampicillina	intravenous	correct	correct	yes	yes	yes	yes
544	Reggio Calabria Hospital	25	Italy	married/cohabitant	completing secondary school	housewife	no	2	1	0	0	0	physiological	normal spontaneous vaginal delivery	2.47	39	<18	no				no		no				not present	ampicillina	intravenous	correct	correct	yes	yes	yes	no
545	Reggio Calabria Hospital	28	Italy	married/cohabitant	college degree	student	no	1	0	0	0	0	physiological	normal spontaneous vaginal delivery	2.47	41.1	<18	no				yes	positive	yes	negative	37.1	yes, a tetraciclina	CDC Tab 3, criterion 3	ampicillina	intravenous	correct	correct	yes	yes	yes	yes
546	Reggio Calabria Hospital	25	Roumania	married/cohabitant	none	housewife	no	2	0	0	0	1	physiological	semplice con cesareo in travaglio o con membrane rotte	999	40.2	<18	no				yes	positive	yes	positive			cesarean section at the time of labor or rupture of membranes	ampicillina	intravenous	not correct	not correct	yes	yes	no	no
547	Reggio Calabria Hospital	24	Italy	married/cohabitant	completing high school	housewife	no	1	0	0	0	0	placenta previa	semplice con cesareo in travaglio o con membrane rotte	.46	29.4	<18	no				no		no				cesarean section at the time of labor or rupture of membranes	none
548	Reggio Calabria Hospital	33	Italy	married/cohabitant	completing high school	farmer	no	3	1	0	1	0	gestational diabetes	planned cesarean section	0	32.3	<18	no				no		no				not present	ampicillina	intravenous	not correct	not correct	yes	yes	no	no
549	Reggio Calabria Hospital	27	Italy	married/cohabitant	college degree	professional	no	1	0	0	0	0	risk for premature birth	semplice con cesareo in travaglio o con membrane rotte	6.32	39.3	>=18	no				yes	negative	yes	positive			CDC Tab 3, criterion 3	ampicillina	intravenous	correct	correct	yes	yes	yes	no
550	Reggio Calabria Hospital	41	Italy	nubile	completing high school	housewife	no	1	0	0	0	0	preeclampsia/eclampsia	planned cesarean section	0	34.6	<18	no				yes	negative	yes	positive	999	no	not present	ampicillina/sulbactam	intramuscular
551	Reggio Calabria Hospital	42	Roumania	married/cohabitant	completing high school	housewife	no	8	2	2	2	3	physiological	planned cesarean section	0	37.6	<18	no				no		no				not present	ampicillina	ev+im	correct	not correct	yes	no	yes	no
552	Reggio Calabria Hospital	35	Italy	nubile	completing high school	employed	no	3	1	0	1	0	physiological	normal spontaneous vaginal delivery	1.33	41.3	<18	no				yes		yes		999		not present	ampicillina	intravenous	correct	correct	yes	yes	yes	yes
553	Reggio Calabria Hospital	26	Italy	married/cohabitant	completing high school	unemployed	no	1	0	0	0	0	physiological	semplice con cesareo in travaglio o con membrane rotte	8.41	41.2	<18	no				no		no				cesarean section at the time of labor or rupture of membranes	ampicillina	intravenous	correct	not correct	yes	yes	yes	no
554	Reggio Calabria Hospital	31	Italy	married/cohabitant	college degree	professional	no	1	0	0	0	0	oligo/anidramnios	planned cesarean section	0	39.6	<18	no				no		no				not present	ampicillina/sulbactam	intramuscular
555	Reggio Calabria Hospital	32	Italy	married/cohabitant	completing secondary school	housewife	no	2	1	0	0	0	physiological	normal spontaneous vaginal delivery	2.4	38.7	<18	no				no		no				not present	ampicillina	intravenous	correct	not correct	yes	yes	yes	no
556	Reggio Calabria Hospital	42	Italy	married/cohabitant	college degree	employed	no	2	0	0	0	1	physiological	semplice con cesareo in travaglio o con membrane rotte	0	39.1	<18	no				no		no				cesarean section at the time of labor or rupture of membranes	ampicillina	intravenous	correct	not correct	yes	yes	yes	no
557	Reggio Calabria Hospital	34	Italy	married/cohabitant	college degree	professional	no	1	0	0	0	0	physiological	semplice con cesareo in travaglio o con membrane rotte	0	39	<18	no				no		no				cesarean section at the time of labor or rupture of membranes	ceftazidima	intramuscular			no	no	no	no
558	Reggio Calabria Hospital	28	Italy	married/cohabitant	college degree	employed	no	1	0	0	0	0	oligo/anidramnios	planned cesarean section	0	38.6	<18	no				no		no				not present	ampicillina/sulbactam	intramuscular
559	Reggio Calabria Hospital	34	Italy	married/cohabitant	completing high school	employed	no	3	1	1	0	1	physiological	semplice con cesareo in travaglio o con membrane rotte	999	37.5	<18	no				yes	positive	yes	negative			cesarean section at the time of labor or rupture of membranes	none
560	Reggio Calabria Hospital	20	Morocco	married/cohabitant	completing high school	housewife	no	1	0	0	0	0	physiological	normal spontaneous vaginal delivery	4.28	41	<18	no				no		no				not present	ampicillina	intravenous	correct	correct	yes	yes	yes	yes
561	Reggio Calabria Hospital	34	Italy	married/cohabitant	college degree	housewife	no	1	0	0	0	0	Intrauterin Growth Restriction	planned cesarean section	0	34	<18	no				no		no				not present	ceftazidima	ev+im
562	Reggio Calabria Hospital	32	Italy	married/cohabitant	college degree	professional	no	1	0	0	0	0	physiological	normal spontaneous vaginal delivery	999	35.1	>=18	no				no		no				CDC Tab 3, criteria 4.1 and 4.2	ampicillina	intravenous	correct	correct	yes	yes	yes	no
563	Reggio Calabria Hospital	41	Italy	married/cohabitant	completing high school	unemployed	no	2	1	1	0	0	physiological	semplice con cesareo in travaglio o con membrane rotte	4.48	38	<18	no				yes	negative	yes	positive	35.5		cesarean section at the time of labor or rupture of membranes	ampicillina	intravenous	correct	correct	yes	yes	yes	no
564	Reggio Calabria Hospital	32	Italy	married/cohabitant	completing high school	employed	no	1	0	0	0	0	itching/transaminase elevation	planned cesarean section	0	37.4	<18	no				yes	positive	yes	positive			not present	ceftazidima	intramuscular
565	Reggio Calabria Hospital	30	Italy	married/cohabitant	completing high school	employed	no	2	1	1	0	0	physiological	semplice con cesareo in travaglio o con membrane rotte	6.2	39.5	<18	no				yes	positive	yes	positive			cesarean section at the time of labor or rupture of membranes	ampicillina	ev+im	correct	correct	yes	yes	yes	yes
566	Reggio Calabria Hospital	36	Italy	married/cohabitant	completing high school	professional	no	1	0	0	0	0	Intrauterin Growth Restriction	planned cesarean section	0	34.2	<18	no				no		no				not present	ampicillina	intravenous	correct	correct	yes	yes	yes	no
567	Reggio Calabria Hospital	20	Roumania	nubile	completing secondary school	housewife	no	1	0	0	0	0	miscarriage threatthreat	semplice con cesareo in travaglio o con membrane rotte	0	39.3	>=18	no				no		no				cesarean section at the time of labor or rupture of membranes	ampicillina	intramuscular	not correct	not correct	yes	no	no	no
568	Reggio Calabria Hospital	33	Italy	married/cohabitant	completing high school	housewife	no	4	3	1	0	0	physiological	normal spontaneous vaginal delivery	999	40	<18	no				no		no				not present	none
569	Reggio Calabria Hospital	33	Italy	married/cohabitant	college degree	professional	no	2	0	0	1	0	physiological	normal spontaneous vaginal delivery	17.25	39.5	>=18	no				yes	negative	yes	positive			CDC Tab 3, criterion 3	ampicillina	intravenous	correct	correct	yes	yes	yes	yes
570	Reggio Calabria Hospital	32	Italy	married/cohabitant	completing secondary school	hairdresser	no	2	1	0	0	0	gestational diabetes	normal spontaneous vaginal delivery	999	39.3	<18	no				yes	positive	yes	positive			CDC Tab 3, criterion 3	ampicillina	intravenous	not correct	not correct	yes	yes	no	no
571	Reggio Calabria Hospital	27	Italy	married/cohabitant	completing high school	employed	no	4	2	0	1	0	physiological	normal spontaneous vaginal delivery	24	40	<18	no				no		no				not present	ampicillina	intravenous	correct	correct	yes	yes	yes	no
572	Reggio Calabria Hospital	21	Morocco	married/cohabitant	completing secondary school	housewife	no	1	0	0	0	0	physiological	semplice con cesareo in travaglio o con membrane rotte	10.23	41.5	>=18	no				no		no				CDC Tab 3, criterion 4.2	ampicillina	intravenous	correct	correct	yes	yes	yes	no
573	Reggio Calabria Hospital	36	Morocco	married/cohabitant	completing high school	housewife		1	0	0	0	0	physiological	semplice con cesareo in travaglio o con membrane rotte	7.48	42.5	<18	no				yes	positive	no				CDC Tab 3, criterion 3	ampicillina	intravenous	correct	correct	yes	yes	yes	yes
574	Reggio Calabria Hospital	38	Italy	married/cohabitant	completing high school	employed	no	2	0	0	1	0	itching/transaminase elevation	semplice con cesareo in travaglio o con membrane rotte	16	37.1	<18	no				yes	negative	yes	positive			CDC Tab 3, criterion 3	ampicillina	intravenous	correct	correct	yes	yes	yes	yes
575	Reggio Calabria Hospital	25	Roumania	married/cohabitant	completing secondary school	housewife	no	1	0	0	0	0	physiological	normal spontaneous vaginal delivery	6.44	39.2	<18	no				yes		yes				not present	ampicillina	intravenous	not correct	not correct	yes	yes	no	no
576	Reggio Calabria Hospital	40	Italy	married/cohabitant	completing high school	housewife	no	3	2	2	0	0	gestational diabetes	semplice con cesareo in travaglio o con membrane rotte	2	30.1	<18	no				yes		yes		999		CDC tab 3, criterion 4.1	ceftriaxone	intramuscular			no	no	no	no
577	Reggio Calabria Hospital	30	Morocco	married/cohabitant	none	housewife		2	0	0	1	0	physiological	semplice con cesareo in travaglio o con membrane rotte	2.35	41.1	<18	no				yes	positive	yes	positive			CDC Tab 3, criterion 3	ampicillina	intravenous	correct	correct	yes	yes	yes	no
578	Reggio Calabria Hospital	42	Italy	married/cohabitant	completing primary school	housewife	no	4	2	0	1	0	physiological	normal spontaneous vaginal delivery	2.51	39	<18	no				yes	positive	yes	negative			CDC Tab 3, criterion 3	ampicillina	intravenous	correct	correct	yes	yes	yes	no
579	Reggio Calabria Hospital	25	Roumania	married/cohabitant	completing high school	housewife	no	1	0	0	0	0	physiological	normal spontaneous vaginal delivery	2.34	39	<18	no				yes	positive	yes	negative			CDC Tab 3, criterion 3	ampicillina	intravenous	correct	correct	yes	yes	yes	yes
580	Reggio Calabria Hospital	37	Italy	married/cohabitant	college degree	housewife	no	1	0	0	0	0	physiological	normal spontaneous vaginal delivery	4.33	41	<18	no				yes	negative	yes	positive			CDC Tab 3, criterion 3	ampicillina	intravenous	correct	correct	yes	yes	yes	yes
581	Reggio Calabria Hospital	32	India	married/cohabitant	completing secondary school	housewife	no	2	1	1	0	0	physiological	planned cesarean section	0	38.2	<18	no				yes		yes				not present	none
582	Reggio Calabria Hospital	27	Poland	married/cohabitant	completing high school	housewife	no	2	1	0	0	0	preeclampsia/eclampsia	normal spontaneous vaginal delivery	3.34	39	<18	no				no		no				not present	ampicillina	intravenous	correct	correct	yes	yes	yes	yes
583	Reggio Calabria Hospital	24	Italy	married/cohabitant	completing high school	housewife	no	2	1	0	0	0	physiological	normal spontaneous vaginal delivery	10.4	41.3	<18	no				no		no				not present	ampicillina	intravenous	correct	correct	yes	yes	yes	no
584	Reggio Calabria Hospital	31	Italy	married/cohabitant	completing high school	labourer	no	1	0	0	0	0	placenta previa	planned cesarean section	0	33	<18	no				no		no				not present	ceftazidima	intramuscular
585	Reggio Calabria Hospital	34	Italy	married/cohabitant	college degree	employed	no	3	1	0	1	0	physiological	semplice con cesareo in travaglio o con membrane rotte	14.5	39.5	<18	no				yes	negative	yes	positive			CDC Tab 3, criterion 3	ampicillina	intravenous	correct	correct	yes	yes	yes	yes
586	Reggio Calabria Hospital	24	Moldavia	married/cohabitant	college degree	housewife	no	1	0	0	0	0	physiological	normal spontaneous vaginal delivery	7.44	40.3	<18	no				yes	negative	yes	positive	33.4		CDC Tab 3, criterion 3	ampicillina	intravenous	correct	correct	yes	yes	yes	yes
587	Reggio Calabria Hospital	24	Italy	married/cohabitant	completing high school	employed	no	2	1	0	0	0	infectious disease	normal spontaneous vaginal delivery	1.27	36.3	<18	no				no		no				CDC tab 3, criterion 4.1	ampicillina	intravenous	correct	correct	yes	yes	yes	no
588	Reggio Calabria Hospital	33	Morocco	married/cohabitant	completing secondary school	servant/caregiver	no	2	0	0	1	0	physiological	normal spontaneous vaginal delivery	16.15	40.4	<18	no				no		no				not present	ampicillina	intravenous	correct	correct	yes	yes	yes	no
589	Reggio Calabria Hospital	33	Italy	married/cohabitant	completing high school	professional	no	1	0	0	0	0	physiological	normal spontaneous vaginal delivery	6.06	39.4	<18	no				yes	positive	yes	positive			CDC Tab 3, criterion 3	ampicillina	intravenous	correct	correct	yes	yes	yes	yes
590	Reggio Calabria Hospital	25	Italy	married/cohabitant	completing secondary school	employed	no	1	0	0	0	0	preeclampsia/eclampsia	planned cesarean section	0	32	<18	no				no		no				not present	ampicillina	intravenous	not correct	not correct	yes	yes	no	no
591	Reggio Calabria Hospital	38	Italy	married/cohabitant	completing secondary school	shop keeper	no	4	0	0	2	1	placental abruption	planned cesarean section	0	30	<18	no				no		no				not present	ceftazidima	intramuscular
592	Reggio Calabria Hospital	20	Italy	married/cohabitant	completing secondary school	housewife	no	2	1	0	0	0	physiological	normal spontaneous vaginal delivery	2	38.1	>=18	no				no		no				CDC Tab 3, criterion 4.2	ampicillina	intravenous	correct	correct	yes	yes	yes	yes
593	Reggio Calabria Hospital	33	Italy	married/cohabitant	college degree	housewife	no	1	0	0	0	0	physiological	planned cesarean section	0	40.2	<18	no				yes	negative	yes	positive			not present	ampicillina	intramuscular	not correct	not correct	yes	no	no	no
594	Reggio Calabria Hospital	29	Italy	married/cohabitant	completing secondary school	housewife	no	1	0	0	0	0	physiological	normal spontaneous vaginal delivery	37.33	36.4	>=18	no				no		no				CDC Tab 3, criteria 4.1 and 4.2	ampicillina	intravenous	correct	correct	yes	yes	yes	no
595	Reggio Calabria Hospital	23	Italy	married/cohabitant	completing high school	housewife	no	1	0	0	0	0	physiological	normal spontaneous vaginal delivery	15.12	41.4	<18	no				yes	negative	yes	positive	38.5		CDC Tab 3, criterion 3	ampicillina	intravenous	correct	correct	yes	yes	yes	no
596	Reggio Calabria Hospital	22	Italy	married/cohabitant	completing high school	farmer	no	1	0	0	0	0	coagulation disorders	planned cesarean section	0	37.3	<18	no				yes	positive	yes	negative			not present	ceftazidima	intramuscular
597	Reggio Calabria Hospital	23	Italy	married/cohabitant	completing secondary school	housewife	no	2	1	0	0	0	physiological	normal spontaneous vaginal delivery	3.38	39	<18	no				no		no				not present	ampicillina	intravenous	correct	correct	yes	yes	yes	no
598	Reggio Calabria Hospital	28	Italy	married/cohabitant	completing high school	labourer	no	2	1	0	0	0	physiological	normal spontaneous vaginal delivery	2.11	39.2	<18	no				yes	positive	yes	negative	35	yes, a tetraciclina	CDC Tab 3, criterion 3	ampicillina	intravenous	correct	correct	yes	yes	yes	no
599	Reggio Calabria Hospital	35	Italy	married/cohabitant	completing secondary school	farmer	no	4	3	0	0	0	physiological	normal spontaneous vaginal delivery	7.09	38.6	<18	no				yes	negative	yes	positive			CDC Tab 3, criterion 3	ampicillina	intravenous	correct	correct	yes	yes	yes	yes
600	Reggio Calabria Hospital	41	Italy	married/cohabitant	college degree	professional	no	1	0	0	0	0	physiological	semplice con cesareo in travaglio o con membrane rotte	0	40.4	<18	no				no		no				cesarean section at the time of labor or rupture of membranes	ceftriaxone	intramuscular			no	no	no	no
601	Reggio Calabria Hospital	26	Italy	married/cohabitant	completing primary school	housewife	no	3	2	0	0	0	physiological	normal spontaneous vaginal delivery	5.5	39.6	<18	no				no		no				not present	ampicillina	intravenous	correct	correct	yes	yes	yes	yes
602	Reggio Calabria Hospital	37	Italy	married/cohabitant	completing high school	housewife	no	1	0	0	0	0	physiological	normal spontaneous vaginal delivery	6.55	40.2	<18	no				yes	negative	yes	positive			CDC Tab 3, criterion 3	ampicillina	intravenous	correct	correct	yes	yes	yes	yes
603	Reggio Calabria Hospital	31	Georgia	married/cohabitant	college degree	servant/caregiver	no	2	1	0	0	0	physiological	normal spontaneous vaginal delivery	1.54	39.3	<18	no				no		no				not present	none
604	Reggio Calabria Hospital	27	Roumania	married/cohabitant	college degree	unemployed		1	0	0	0	0	physiological	normal spontaneous vaginal delivery	11.4	40.1	<18	no				yes	positive	yes	positive			CDC Tab 3, criterion 3	ampicillina	intravenous	correct	correct	yes	yes	yes	yes
605	Reggio Calabria Hospital	40	Italy	married/cohabitant	completing secondary school	housewife	no	1	0	0	0	0	physiological	normal spontaneous vaginal delivery	5.09	37.5	<18	no				no		no				not present	ampicillina	intravenous	correct	correct	yes	yes	yes	yes
606	Reggio Calabria Hospital	24	Italy	married/cohabitant	completing secondary school	housewife	no	2	0	0	1	0	physiological	normal spontaneous vaginal delivery	4.15	37.3	<18	no				no		no				not present	ampicillina	intravenous	correct	correct	yes	yes	yes	no
607	Reggio Calabria Hospital	37	Italy	married/cohabitant	completing high school	employed	no	3	2	0	0	0	physiological	normal spontaneous vaginal delivery	8.03	35.6	<18	no				no		no				CDC tab 3, criterion 4.1	ampicillina	intravenous	correct	correct	yes	yes	yes	no
608	Reggio Calabria Hospital	40	Italy	married/cohabitant	college degree	employed	yes	1	0	0	0	0	itching/transaminase elevation	normal spontaneous vaginal delivery	5.18	38.6	<18	no				yes	positive	yes	positive			CDC Tab 3, criterion 3	ampicillina	intravenous	correct	correct	yes	yes	yes	yes
609	Reggio Calabria Hospital	28	Italy	married/cohabitant	college degree	employed	no	1	0	0	0	0	nephrolithiasis	normal spontaneous vaginal delivery	4.15	35.1	>=18	no				no		no				CDC Tab 3, criteria 4.1 and 4.2	ampicillina	intravenous	correct	correct	yes	yes	yes	yes
610	Reggio Calabria Hospital	27	Roumania	married/cohabitant	completing high school	housewife	no	4	0	0	3	0	physiological	normal spontaneous vaginal delivery	4	39	<18	no				no		no				not present	ampicillina	intravenous	correct	correct	yes	yes	yes	yes
611	Reggio Calabria Hospital	45	Italy	married/cohabitant	completing secondary school	housewife	no	4	3	0	0	0	physiological	normal spontaneous vaginal delivery	999	38.3	<18	no				no		no				not present	ampicillina	intravenous	correct	correct	yes	yes	yes	yes
612	Reggio Calabria Hospital	37	Italy	married/cohabitant	completing high school	hairdresser	no	3	2	0	0	0	physiological	normal spontaneous vaginal delivery	1.25	39.2	<18	no				no		no				not present	none
613	Reggio Calabria Hospital	39	Italy	married/cohabitant	completing high school	housewife	no	4	2	2	1	0	physiological	planned cesarean section	0	38.2	<18	no				yes	positive	yes	negative			not present	ampicillina	intravenous	correct	correct	yes	yes	yes	no
614	Reggio Calabria Hospital	36	Italy	married/cohabitant	completing secondary school	housewife	yes	1	0	0	0	0	risk for premature birth	plurimo con cesareo elettivo	0	36.3	<18	no				yes	positive	yes	positive	35.3		not present	ampicillina	intramuscular	not correct	not correct	yes	no	no	no
615	Reggio Calabria Hospital	23	India	married/cohabitant	completing secondary school	housewife	no	2	1	0	0	0	physiological	normal spontaneous vaginal delivery	5.35	38.5	<18	no				yes	negative	yes	positive	36		CDC Tab 3, criterion 3	ampicillina	intravenous	correct	correct	yes	yes	yes	yes
616	Reggio Calabria Hospital	33	Italy	married/cohabitant	completing high school	housewife	no	2	1	0	0	0	physiological	normal spontaneous vaginal delivery	2.52	40.3	<18	no				yes	positive	yes	negative	36.5	yes, a clindamicina	CDC Tab 3, criterion 3	ampicillina	intravenous	correct	correct	yes	yes	yes	no
617	Reggio Calabria Hospital	36	Italy	married/cohabitant	college degree	employed	no	2	1	1	0	0	preeclampsia/eclampsia	normal spontaneous vaginal delivery	5.15	35	<18	no				no		no				CDC tab 3, criterion 4.1	ampicillina	intravenous	correct	correct	yes	yes	yes	yes
618	Reggio Calabria Hospital	32	Italy	married/cohabitant	completing secondary school	housewife	no	5	2	0	2	0	physiological	semplice con cesareo in travaglio o con membrane rotte	0	39.2	<18	no				no		no				cesarean section at the time of labor or rupture of membranes	ampicillina	intravenous	correct	correct	yes	yes	yes	no
619	Reggio Calabria Hospital	27	Italy	married/cohabitant	completing secondary school	housewife	no	3	1	0	1	0	physiological	normal spontaneous vaginal delivery	12.05	40.2	<18	no				no		no				not present	none
620	Reggio Calabria Hospital	37	Italy	married/cohabitant	college degree	professional	no	5	2	2	2	0	physiological	planned cesarean section	0	38	<18	no				yes	positive	yes	positive	35.5		not present	ampicillina	ev+im	correct	not correct	yes	no	yes	no
621	Reggio Calabria Hospital	23	Italy	married/cohabitant	completing high school	unemployed	no	3	1	0	1	0	physiological	normal spontaneous vaginal delivery	25.43	40.2	<18	no				no		no				not present	ampicillina	intravenous	correct	correct	yes	yes	yes	no
622	Reggio Calabria Hospital	34	Italy	married/cohabitant	college degree	employed	no	1	0	0	0	0	physiological	normal spontaneous vaginal delivery	2.13	38	<18	no				yes	negative	yes	positive			CDC Tab 3, criterion 3	ampicillina	intravenous	correct	correct	yes	yes	yes	no
623	Reggio Calabria Hospital	20	Sudan	married/cohabitant	completing high school	housewife	no	1	0	0	0	0	physiological	normal spontaneous vaginal delivery	999	35.1	<18	no				no		no				CDC tab 3, criterion 4.1	ampicillina	intravenous	correct	correct	yes	yes	yes	no
624	Reggio Calabria Hospital	34	Italy	married/cohabitant	college degree	employed	no	2	1	0	0	0	physiological	normal spontaneous vaginal delivery	1.42	40.1	<18	no				yes	positive	yes	negative			CDC Tab 3, criterion 3	ampicillina	intravenous	correct	correct	yes	yes	yes	no
625	Reggio Calabria Hospital	34	Italy	married/cohabitant	completing high school	housewife	no	2	1	0	0	0	physiological	normal spontaneous vaginal delivery	4.39	40.5	<18	no				no		no				not present	none
626	Reggio Calabria Hospital	30	Italy	married/cohabitant	completing high school	employed	no	1	0	0	0	0	physiological	normal spontaneous vaginal delivery	999	39.4	<18	no				yes	negative	yes	positive			CDC Tab 3, criterion 3	ampicillina	intravenous	correct	correct	yes	yes	yes	yes
627	Reggio Calabria Hospital	28	Italy	married/cohabitant	college degree	unemployed	no	1	0	0	0	0	physiological	normal spontaneous vaginal delivery	999	38.6	<18	no				yes	negative	yes	positive			CDC Tab 3, criterion 3	ampicillina	intravenous	correct	correct	yes	yes	yes	no
628	Reggio Calabria Hospital	33	Italy	married/cohabitant	college degree	professional	no	3	1	1	1	0	physiological	planned cesarean section	0	39.2	<18	no				yes	negative	yes	positive	34.3		not present	ampicillina	ev+im	correct	not correct	yes	no	yes	no
629	Reggio Calabria Hospital	27	Italy	married/cohabitant	completing secondary school	housewife		4	3	0	0	0	preeclampsia/eclampsia	normal spontaneous vaginal delivery	9.5	37	<18	no				yes	negative	yes	positive			CDC Tab 3, criterion 3	ampicillina	intravenous	correct	correct	yes	yes	yes	no
630	Reggio Calabria Hospital	35	Italy	married/cohabitant	college degree	professional	no	2	1	1	0	0	physiological	planned cesarean section	0	38.2	<18	no				yes	positive	yes	positive			not present	ceftazidima	intramuscular
631	Reggio Calabria Hospital	29	Italy	married/cohabitant	completing high school	unemployed	no	2	1	1	0	0	physiological	semplice con cesareo in travaglio o con membrane rotte	12.33	39.2	<18	no				yes	negative	yes	positive			not present	none
632	Reggio Calabria Hospital	30	Italy	married/cohabitant	college degree	professional	no	1	0	0	0	0	physiological	semplice con cesareo in travaglio o con membrane rotte	17.25	41	<18	no				no		no				not present	none
633	Reggio Calabria Hospital	26	Italy	married/cohabitant	college degree	unemployed	no	1	0	0	0	0	physiological	normal spontaneous vaginal delivery	6.07	39.6	<18	no				no		no				not present	ceftriaxone	intramuscular
634	Reggio Calabria Hospital	43	Italy	separated/divorced	college degree	professional	no	3	0	0	2	0	preeclampsia/eclampsia	normal spontaneous vaginal delivery	10.1	38.4	<18	no				yes	positive	yes	positive			CDC Tab 3, criterion 3	ampicillina	intravenous	correct	correct	yes	yes	yes	yes
635	Reggio Calabria Hospital	32	Ukraina	married/cohabitant	college degree	housewife	no	2	0	0	1	0	physiological	normal spontaneous vaginal delivery	1.22	37	<18	no				no		no				not present	ampicillina	intravenous	correct	correct	yes	yes	yes	no
636	Reggio Calabria Hospital	33	Roumania	married/cohabitant	completing high school	servant/caregiver	no	3	0	0	2	0	risk for premature birth	normal spontaneous vaginal delivery	3.45	25.1	>=18	no				no		no				CDC tab 3, criterion 4.1	ampicillina	intravenous	correct	correct	yes	yes	yes	no
637	Reggio Calabria Hospital	32	Italy	married/cohabitant	completing high school	employed	no	2	0	0	1	0	physiological	semplice con cesareo in travaglio o con membrane rotte	33.07	41.1	<18	no				yes	negative	yes	positive	37.3		CDC Tab 3, criterion 3	ampicillina	intravenous	correct	correct	yes	yes	yes	no
638	Reggio Calabria Hospital	32	Roumania	married/cohabitant	completing high school	housewife	no	2	0	0	0	1	physiological	normal spontaneous vaginal delivery	8	39.6	<18	no				no		no				not present	ampicillina	intravenous	not correct	not correct	yes	yes	no	no
639	Reggio Calabria Hospital	36	Italy	married/cohabitant	completing secondary school	housewife	no	1	0	0	0	0	risk for premature birth	normal spontaneous vaginal delivery	999	26.3	<18	no				no		no				CDC tab 3, criterion 4.1	none
640	Reggio Calabria Hospital	34	Italy	married/cohabitant	college degree	employed	no	3	2	2	0	0	physiological	semplice con cesareo in travaglio o con membrane rotte	0	36.3	>=18	no				no		no				CDC Tab 3, criteria 4.1 and 4.2	ampicillina	intramuscular	not correct	not correct	yes	no	no	no
641	Reggio Calabria Hospital	29	Italy	married/cohabitant	college degree	housewife	no	1	0	0	0	0	physiological	semplice con cesareo in travaglio o con membrane rotte	15.22	41.1	<18	no				yes	positive	yes	positive	36	yes, a tetraciclina	CDC Tab 3, criterion 3	ampicillina	intravenous	correct	correct	yes	yes	yes	yes
642	Reggio Calabria Hospital	39	Italy	married/cohabitant	completing high school	employed	no	2	1	1	0	0	infectious disease	normal spontaneous vaginal delivery	33.52	35.3	>=18	no				no		no				CDC Tab 3, criteria 4.1 and 4.2	ampicillina	intravenous	correct	correct	yes	yes	yes	yes
643	Reggio Calabria Hospital	36	Italy	married/cohabitant	college degree	unemployed	no	1	0	0	0	0	physiological	normal spontaneous vaginal delivery	9.12	40.1	<18	no				yes	negative	yes	positive			CDC Tab 3, criterion 3	ampicillina	intravenous	correct	correct	yes	yes	yes	yes
644	Reggio Calabria Hospital	37	Italy	married/cohabitant	completing high school	housewife	no	2	1	0	0	0	physiological	normal spontaneous vaginal delivery	2.33	40.3	<18	no				yes	negative	yes	positive			CDC Tab 3, criterion 3	ampicillina	intravenous	correct	correct	yes	yes	yes	no
645	Reggio Calabria Hospital	42	Colombia	married/cohabitant	college degree	employed	no	1	0	0	0	0	placenta previa	semplice con cesareo in travaglio o con membrane rotte	15.15	38.6	<18	no				yes	negative	yes	positive	36.6	no	cesarean section at the time of labor or rupture of membranes	ampicillina	intramuscular	not correct	not correct	yes	no	no	no
646	Reggio Calabria Hospital	39	Italy	married/cohabitant	completing high school	housewife	no	6	1	1	4	0	physiological	semplice con cesareo in travaglio o con membrane rotte	10	34.1	>=18	no				yes	negative	yes		999		CDC Tab 3, criteria 4.1 and 4.2	ampicillina	intravenous	correct	correct	yes	yes	yes	no
647	Reggio Calabria Hospital	54	Italy	married/cohabitant	college degree	employed	no	4	1	0	2	0	physiological	planned cesarean section	0	38	<18	no				yes	negative	yes	positive	34.1		not present	ampicillina	intramuscular	correct	not correct	yes	no	yes	no
648	Reggio Calabria Hospital	33	Italy	married/cohabitant	completing high school	employed	no	1	0	0	0	0	coagulation disorders	normal spontaneous vaginal delivery	11.51	39.2	<18	no				yes	negative	yes	positive			CDC Tab 3, criterion 3	ampicillina	intravenous	correct	correct	yes	yes	yes	yes
649	Reggio Calabria Hospital	41	Italy	married/cohabitant	completing high school	housewife	no	4	1	1	2	0	tinted amniotic fluid loss di L.A.tinto	semplice con cesareo in travaglio o con membrane rotte	0	36.5	<18	no				no		no				CDC tab 3, criterion 4.1	ampicillina	intravenous	correct	correct	yes	yes	yes	yes
650	Reggio Calabria Hospital	44	Italy	married/cohabitant	completing high school	housewife	no	3	2	0	0	0	physiological	normal spontaneous vaginal delivery	1.57	38.6	<18	no				yes	negative	no				not present	none
651	Reggio Calabria Hospital	20	Italy	not declared	completing secondary school	housewife	no	1	0	0	0	0	physiological	normal spontaneous vaginal delivery	6.16	39.2	<18	no				no		no				not present	none
652	Reggio Calabria Hospital	24	Italy	married/cohabitant	completing high school	housewife	no	2	1	0	0	0	physiological	normal spontaneous vaginal delivery	4.48	40	<18	no				yes	negative	yes	positive			CDC Tab 3, criterion 3	ampicillina	intravenous	correct	correct	yes	yes	yes	yes
653	Reggio Calabria Hospital	25	Italy	married/cohabitant	completing high school	housewife	no	1	0	0	0	0	physiological	normal spontaneous vaginal delivery	7.2	40	<18	no				yes	positive	yes	positive	36.4		CDC Tab 3, criterion 3	ampicillina	intravenous	correct	correct	yes	yes	yes	yes
654	Reggio Calabria Hospital	42	Italy	married/cohabitant	completing high school	housewife	no	4	2	2	0	1	physiological	planned cesarean section	0	39.3	<18	no				no		no				not present	ampicillina	intravenous	correct	correct	yes	yes	yes	yes
655	Reggio Calabria Hospital	31	Italy	married/cohabitant	completing secondary school	housewife	no	2	1	1	0	0	physiological	semplice con cesareo in travaglio o con membrane rotte	3.17	39.5	<18	no				no		no				cesarean section at the time of labor or rupture of membranes	ampicillina	intravenous	correct	correct	yes	yes	yes	no
656	Reggio Calabria Hospital	31	Italy	married/cohabitant	college degree	employed	no	1	0	0	0	0	physiological	semplice con cesareo in travaglio o con membrane rotte	8.56	38.4	>=18	no				no		no				CDC Tab 3, criterion 4.2	ampicillina	intravenous	correct	correct	yes	yes	yes	no
657	Reggio Calabria Hospital	23	Italy	married/cohabitant	completing secondary school	housewife	no	1	0	0	0	0	physiological	normal spontaneous vaginal delivery	7.2	39.6	<18	no				yes	positive	yes	negative	38.2	yes, a tetraciclina	CDC Tab 3, criterion 3	ampicillina	intravenous	correct	correct	yes	yes	yes	yes
658	Reggio Calabria Hospital	29	Italy	married/cohabitant	completing high school	housewife	no	3	1	0	1	0	physiological	normal spontaneous vaginal delivery	999	40	<18	no				yes	positive	yes	positive			CDC Tab 3, criterion 3	ampicillina	intravenous	correct	correct	yes	yes	yes	no
659	Reggio Calabria Hospital	29	Italy	married/cohabitant	college degree	housewife	no	3	2	2	0	0	physiological	planned cesarean section	0	41.3	<18	no				yes	positive	yes	positive	40.3	yes, a clindamicina	not present	ampicillina	ev+im	correct	not correct	yes	no	yes	no
660	Reggio Calabria Hospital	45	Italy	married/cohabitant	college degree	employed	no	2	0	0	1	0	physiological	planned cesarean section	0	36.5	<18	no				no		no				not present	ceftazidima	intramuscular
661	Reggio Calabria Hospital	33	Italy	married/cohabitant	completing high school	employed	no	2	1	1	0	0	coagulation disorders	planned cesarean section	0	38	<18	no				yes	negative	yes	positive	36.5	yes, a tetraciclina	not present	ampicillina	intravenous	correct	correct	yes	yes	yes	yes
662	Reggio Calabria Hospital	29	Italy	married/cohabitant	college degree	shop keeper	no	1	0	0	0	0	gestational diabetes	semplice con cesareo in travaglio o con membrane rotte	999	40	>=18	no				yes	positive	yes	positive			CDC Tab 3, criterion 4.2	ampicillina	intravenous	correct	correct	yes	yes	yes	yes
663	Reggio Calabria Hospital	40	Italy	married/cohabitant	college degree	labourer	no	2	0	0	1	0	physiological	normal spontaneous vaginal delivery	3.41	34.5	<18	no				no		no				CDC tab 3, criterion 4.1	ampicillina	intravenous	correct	correct	yes	yes	yes	yes
664	Reggio Calabria Hospital	26	Italy	married/cohabitant	completing high school	housewife	no	2	1	0	0	0	physiological	normal spontaneous vaginal delivery	3.3	24	<18	no				no		no				CDC tab 3, criterion 4.1	ceftriaxone	intramuscular	not correct	not correct	no	no	no	no
665	Reggio Calabria Hospital	44	Italy	married/cohabitant	completing secondary school	housewife		2	1	1	0	0	Intrauterin Growth Restriction	planned cesarean section	0	32	<18	no				no		no				not present	ampicillina/sulbactam	intramuscular
666	Reggio Calabria Hospital	23	Morocco	married/cohabitant	completing high school	housewife	no	2	1	1	0	0	physiological	semplice con cesareo in travaglio o con membrane rotte	999	36.1	<18	no				yes		yes		35.5		CDC tab 3, criterion 4.1	ampicillina/sulbactam	intramuscular	not correct	not correct	yes	no	no	no
667	Reggio Calabria Hospital	37	Italy	married/cohabitant	completing high school	housewife	no	2	0	0	1	0	physiological	normal spontaneous vaginal delivery	5.35	36	<18	no				yes		yes				CDC tab 3, criterion 4.1	ampicillina	intravenous	correct		yes	yes	yes	no
668	Reggio Calabria Hospital	31	Italy	married/cohabitant	college degree	professional	no	2	0	0	1	0	physiological	normal spontaneous vaginal delivery	27.53	41.1	<18	no				yes	positive	yes	positive	36.4	no	CDC Tab 3, criterion 3	ampicillina	intravenous	correct	correct	yes	yes	yes	yes
669	Reggio Calabria Hospital	32	Italy	married/cohabitant	completing secondary school	labourer	no	3	2	2	0	0	physiological	semplice con cesareo in travaglio o con membrane rotte	999	37.5	<18	no				no		no				not present	ampicillina	intravenous	correct	correct	yes	yes	yes	no
670	Reggio Calabria Hospital	38	Italy	married/cohabitant	completing high school	employed	no	1	0	0	0	0	physiological	semplice con cesareo in travaglio o con membrane rotte	999	40.4	>=18	no				yes	negative	yes	positive	37.2	no	CDC Tab 3, criterion 3	ampicillina	intravenous	correct	correct	yes	yes	yes	no
671	Reggio Calabria Hospital	26	Jordan	married/cohabitant	completing high school	housewife	no	1	0	0	0	0	physiological	normal spontaneous vaginal delivery	4.26	36.3	<18	no				no		no				CDC tab 3, criterion 4.1	ampicillina	intravenous	correct	correct	yes	yes	yes	no
672	Reggio Calabria Hospital	25	Italy	married/cohabitant	completing high school	housewife	no	2	0	0	1	0	physiological	normal spontaneous vaginal delivery	999	37	<18	no				yes	positive	yes	negative	34.4	no	CDC Tab 3, criterion 3	ampicillina	intravenous	correct	correct	yes	yes	yes	no
673	Reggio Calabria Hospital	22	Italy	married/cohabitant	completing high school	unemployed	no	1	0	0	0	0	physiological	normal spontaneous vaginal delivery		38.5	<18	no				no		no				not present	ampicillina	intravenous	correct	correct	yes	yes	yes	no
674	Reggio Calabria Hospital	33	Italy	married/cohabitant	completing secondary school	housewife	no	4	3	3	0	0	gestational diabetes	planned cesarean section	0	37	<18	no				no		no				not present	ampicillina	intramuscular	not correct	not correct	yes	no	no	no
675	Reggio Calabria Hospital	41	Italy	married/cohabitant	completing high school	employed	no	2	0	0	1	0	miscarriage threatthreat	planned cesarean section	0	27.5	<18	no				no		no				not present	ceftazidima	intravenous
676	Reggio Calabria Hospital	26	India	married/cohabitant	college degree	servant/caregiver		3	2	0	0	0	physiological	semplice con cesareo in travaglio o con membrane rotte	5.33	40.6	<18	no				no		no				not present	ampicillina	intravenous	correct	correct	yes	yes	yes	yes
677	Reggio Calabria Hospital	32	Roumania	married/cohabitant	completing secondary school	housewife	no	2	1	0	0	0	physiological	normal spontaneous vaginal delivery	7.41	40	<18	no				yes	negative	yes	positive			CDC Tab 3, criterion 3	ampicillina	intravenous	correct	correct	yes	yes	yes	yes
678	Reggio Calabria Hospital	28	Italy	married/cohabitant	completing secondary school	housewife		2	0	0	1	0	physiological	normal spontaneous vaginal delivery	7.35	39.2	<18	no				yes	positive	yes	positive			CDC Tab 3, criterion 3	ampicillina	intravenous	correct	correct	yes	yes	yes	yes
679	Reggio Calabria Hospital	33	Italy	married/cohabitant	completing secondary school	housewife	no	4	3	0	0	0	physiological	normal spontaneous vaginal delivery	11.22	37.4	<18	no				no		no				not present	none
680	Reggio Calabria Hospital	35	Italy	married/cohabitant	college degree	professional	no	2	1	1	0	0	placental abruption	planned cesarean section	0	34.6	<18	no				no		no				not present	ampicillina	intramuscular	not correct	not correct	yes	no	no	no
681	Reggio Calabria Hospital	33	Italy	married/cohabitant	completing high school	unemployed	no	1	0	0	0	0	physiological	normal spontaneous vaginal delivery	3	39.4	<18	no				yes	positive	yes	positive			CDC Tab 3, criterion 3	ampicillina	intravenous	correct	correct	yes	yes	yes	yes
682	Reggio Calabria Hospital	20	Italy	married/cohabitant	completing secondary school	housewife	no	2	1	0	0	0	physiological	normal spontaneous vaginal delivery	7.05	39.3	<18	no				no		no				not present	ampicillina	intravenous	correct	correct	yes	yes	yes	yes
683	Reggio Calabria Hospital	36	Roumania	married/cohabitant	completing secondary school	housewife	no	2	1	1	0	0	physiological	semplice con cesareo in travaglio o con membrane rotte	5.17	36	<18	no				no		no				CDC tab 3, criterion 4.1	ampicillina	intravenous	correct	correct	yes	yes	yes	yes
684	Reggio Calabria Hospital	27	Italy	married/cohabitant	completing primary school	housewife	yes	1	0	0	0	0	physiological	normal spontaneous vaginal delivery	8.3	41.2	<18	no				no		no				not present	none
685	Reggio Calabria Hospital	29	Italy	married/cohabitant	completing high school	farmer	no	1	0	0	0	0	Intrauterin Growth Restriction	planned cesarean section	0	36.4	<18	no				no		no				not present	ampicillina	ev+im	correct	not correct	yes	no	yes	no
686	Reggio Calabria Hospital	21	Italy	married/cohabitant	completing primary school	unemployed	no	1	0	0	0	0	risk for premature birth	semplice con cesareo in travaglio o con membrane rotte	8.06	39	<18	no				no		no				not present	ampicillina	intravenous	correct	correct	yes	yes	yes	yes
687	Reggio Calabria Hospital	21	Morocco	married/cohabitant	completing secondary school	housewife	no	2	1	0	0	0	physiological	normal spontaneous vaginal delivery	999	39	<18	no				no		no				not present	none
688	Reggio Calabria Hospital	32	Italy	married/cohabitant	college degree	employed	yes	1	0	0	0	0	Intrauterin Growth Restriction	normal spontaneous vaginal delivery	9.01	38.6	<18	no				yes	negative	yes	positive	35.6		CDC Tab 3, criterion 3	ampicillina	intravenous	correct	correct	yes	yes	yes	yes
689	Reggio Calabria Hospital	25	Roumania	separated/divorced	completing primary school	housewife	no	3	2	0	0	0	physiological	normal spontaneous vaginal delivery	999	38.3	<18	no				no		no				not present	none
690	Reggio Calabria Hospital	19	Roumania	married/cohabitant	completing secondary school	unemployed	no	1	0	0	0	0	physiological	normal spontaneous vaginal delivery	26.21	37.1	<18	no				no		no				not present	ampicillina	intravenous	correct	not correct	yes	yes	no	no
691	Reggio Calabria Hospital	34	Italy	married/cohabitant	completing high school	unemployed	no	2	1	1	0	0	physiological	semplice con cesareo in travaglio o con membrane rotte	2.18	37.4	<18	no				yes		yes				not present	none
692	Reggio Calabria Hospital	26	Italy	married/cohabitant	completing high school	employed	no	1	0	0	0	0	risk for premature birth	semplice con cesareo in travaglio o con membrane rotte	0	32.4	<18	no				no		no				CDC tab 3, criterion 4.1	ampicillina	intravenous	correct	correct	yes	yes	yes	no
693	Reggio Calabria Hospital	24	Roumania	married/cohabitant	none	housewife	no	4	3	0	0	0	physiological	normal spontaneous vaginal delivery	999	36	<18	no				no		no				CDC tab 3, criterion 4.1	none
694	Reggio Calabria Hospital	32	Italy	married/cohabitant	college degree	professional	no	1	0	0	0	0	oligo/anidramnios	planned cesarean section	0	35.5	<18	no				yes	positive	yes	positive	999	no	not present	ampicillina	intravenous	correct	correct	yes	yes	yes	no
695	Reggio Calabria Hospital	42	Italy	married/cohabitant	completing high school	housewife	no	4	0	0	3	0	placental abruption	planned cesarean section	0	34	<18	no				yes		yes				not present	ampicillina/sulbactam	ev+im
696	Reggio Calabria Hospital	36	Italy	married/cohabitant	college degree	professional	no	2	1	1	0	0	physiological	planned cesarean section	0	38.3	<18	no				no		no				not present	ampicillina	ev+im	correct	correct	yes	yes	yes	no
697	Reggio Calabria Hospital	27	Moldavia	married/cohabitant	completing secondary school	housewife	no	1	0	0	0	0	physiological	normal spontaneous vaginal delivery	5.4	40.3	<18	no				no		no				not present	ampicillina	intravenous	correct	correct	yes	yes	yes	yes
698	Reggio Calabria Hospital	33	Morocco	married/cohabitant	completing high school	housewife	no	2	1	0	0	0	physiological	normal spontaneous vaginal delivery	999	37	<18	no				no		no				not present	ampicillina	intravenous	correct	correct	yes	yes	yes	no
699	Reggio Calabria Hospital	22	Italy	married/cohabitant	completing secondary school	housewife	no	3	2	1	0	0	physiological	normal spontaneous vaginal delivery	1.53	36	<18	no				no		no				CDC tab 3, criterion 4.1	ampicillina	intravenous	correct	correct	yes	yes	yes	no
700	Reggio Calabria Hospital	26	Roumania	not declared	completing high school	barmaid	no	2	1	0	0	0	physiological	normal spontaneous vaginal delivery	999	41	<18	no				no		no				not present	none
701	Reggio Calabria Hospital	36	Italy	married/cohabitant	completing high school	housewife	no	3	2	1	0	0	physiological	normal spontaneous vaginal delivery	19.42	40.2	<18	no				yes	positive	yes	negative			CDC Tab 3, criterion 3	ampicillina	intravenous	correct	correct	yes	yes	yes	no
702	Reggio Calabria Hospital	34	Bulgary	married/cohabitant	none	housewife	no	4	1	0	2	0	physiological	normal spontaneous vaginal delivery	1.44	38	<18	no				no		no				not present	ampicillina	intravenous	correct	correct	yes	yes	yes	no
703	Reggio Calabria Hospital	36	Italy	married/cohabitant	completing high school	unemployed	no	2	1	1	0	0	physiological	semplice con cesareo in travaglio o con membrane rotte	0	35	>=18	no				yes	negative	yes	positive	999	yes, a tetraciclina	CDC Tab 3, criterion 3	ampicillina	ev+im	not correct	not correct	yes	no	no	no
704	Reggio Calabria Hospital	34	Italy	married/cohabitant	completing high school	labourer	no	2	1	0	0	0	physiological	normal spontaneous vaginal delivery	5.3	38.6	<18	no				no		no				not present	none
705	Reggio Calabria Hospital	32	Italy	married/cohabitant	college degree	employed	no	2	0	0	1	0	physiological	normal spontaneous vaginal delivery	3.43	40.5	<18	no				no		no				not present	none
706	Reggio Calabria Hospital	36	Italy	married/cohabitant	completing high school	housewife	no	3	0	0	2	0	physiological	normal spontaneous vaginal delivery	6.09	35	>=18	no				yes		yes		999		CDC tab 3, criterion 4.1	ampicillina	intravenous	correct	correct	yes	yes	yes	yes
707	Reggio Calabria Hospital	35	Philippines	married/cohabitant	completing high school	servant/caregiver	no	2	1	0	0	0	preeclampsia/eclampsia	planned cesarean section	0	35.3	<18	no				no		no				not present	ampicillina/sulbactam	ev+im
708	Reggio Calabria Hospital	36	Italy	married/cohabitant	completing high school	housewife	no	1	0	0	0	0	physiological	normal spontaneous vaginal delivery	5.19	36.6	>=18	no				no		no				CDC tab 3, criterion 4.1	ampicillina	intravenous	correct	correct	yes	yes	yes	no
709	Reggio Calabria Hospital	24	Nigeria	married/cohabitant	none	housewife		2	1	0	0	0	physiological	normal spontaneous vaginal delivery	15.41	39.1	<18	no				no		no				not present	ampicillina	intravenous	correct	correct	yes	yes	yes	yes
710	Reggio Calabria Hospital	24	Ukraina	married/cohabitant	college degree	housewife	no	1	0	0	0	0	physiological	normal spontaneous vaginal delivery	8.14	37.1	>=18	no				yes	positive	yes	negative	36.1	yes, a tetraciclina	CDC Tab 3, criterion 3	ampicillina	intravenous	correct	correct	yes	yes	yes	no
711	Reggio Calabria Hospital	34	Macedonia	married/cohabitant	completing secondary school	housewife	no	1	0	0	0	0	physiological	semplice con cesareo in travaglio o con membrane rotte	0	37.4	<18	no				no		no				cesarean section at the time of labor or rupture of membranes	ampicillina	intravenous	correct	correct	yes	yes	yes	no
712	Reggio Calabria Hospital	27	Italy	married/cohabitant	completing high school	housewife	no	2	0	0	1	0	physiological	planned cesarean section	0	36.3	<18	no				no		no				not present	ceftazidima	intramuscular
713	Reggio Calabria Hospital	28	Italy	married/cohabitant	completing high school	unemployed	no	2	1	0	0	0	physiological	semplice con cesareo in travaglio o con membrane rotte	1.21	38.2	<18	no				yes	positive	yes	positive			CDC Tab 3, criterion 3	ampicillina	intravenous	correct	correct	yes	yes	yes	no
714	Reggio Calabria Hospital	36	Italy	married/cohabitant	college degree	professional	no	1	0	0	0	0	physiological	normal spontaneous vaginal delivery	6.22	40.1	<18	no				yes	negative	yes	positive			CDC Tab 3, criterion 3	ampicillina	intravenous	correct	correct	yes	yes	yes	yes
715	Reggio Calabria Hospital	37	Italy	married/cohabitant	completing primary school	housewife	no	5	4	0	0	0	physiological	normal spontaneous vaginal delivery	4.13	35.4	>=18	no				no		no				CDC Tab 3, criteria 4.1 and 4.2	ampicillina	intravenous	correct	correct	yes	yes	yes	yes
716	Reggio Calabria Hospital	41	Italy	married/cohabitant	college degree	employed	no	3	2	2	0	0	physiological	planned cesarean section	0	38.4	<18	no				yes	negative	yes	positive	35.4	yes, a tetraciclina	not present	ampicillina	intravenous	correct	correct	yes	yes	yes	no
717	Reggio Calabria Hospital	30	Italy	married/cohabitant	college degree	employed	no	1	0	0	0	0	oligo/anidramnios	planned cesarean section	0	38	<18	no				no		no				not present	none
718	Reggio Calabria Hospital	24	Italy	married/cohabitant	completing high school	unemployed	no	1	0	0	0	0	physiological	normal spontaneous vaginal delivery	14.25	39.4	<18	no				yes	positive	yes	positive			CDC Tab 3, criterion 3	ampicillina	intravenous	correct	correct	yes	yes	no	no
719	Reggio Calabria Hospital	32	Italy	married/cohabitant	college degree	employed	no	2	1	1	0	0	preeclampsia/eclampsia	planned cesarean section	0	35.5	<18	no				no		no				not present	ampicillina	intramuscular	not correct	not correct	yes	no	no	no
720	Reggio Calabria Hospital	26	Italy	married/cohabitant	completing secondary school	housewife	no	3	2	2	0	0	cardiovascolar desease	planned cesarean section	0	38	<18	no				yes	positive	yes	negative			not present	ampicillina/sulbactam	intramuscular
721	Reggio Calabria Hospital	29	Italy	married/cohabitant	completing secondary school	housewife	no	2	1	0	0	0	physiological	normal spontaneous vaginal delivery	3.24	39.5	<18	no				yes	positive	yes	positive	36.2		CDC Tab 3, criterion 3	ampicillina	intravenous	correct	correct	yes	yes	yes	no
722	Reggio Calabria Hospital	33	Morocco	married/cohabitant	completing high school	housewife	no	1	0	0	0	0	physiological	semplice con cesareo in travaglio o con membrane rotte	0	38	<18	no				yes	positive	yes	positive	33.3	yes, a tetraciclina	CDC Tab 3, criterion 3	ampicillina	intravenous	correct	not correct	yes	yes	no	no
723	Reggio Calabria Hospital	23	Morocco	married/cohabitant	completing primary school	housewife	no	2	1	0	0	0	gestational diabetes	normal spontaneous vaginal delivery	999	40.5	<18	no				yes	positive	yes	positive	35.1		CDC Tab 3, criterion 3	none
724	Reggio Calabria Hospital	34	Italy	married/cohabitant	college degree	professional	no	3	1	0	1	0	physiological	normal spontaneous vaginal delivery	999	39.6	<18	no				no		no				not present	none
725	Reggio Calabria Hospital	23	Italy	nubile	completing high school	student	no	1	0	0	0	0	physiological	normal spontaneous vaginal delivery	999	40.4	<18	no				yes	positive	yes	positive			CDC Tab 3, criterion 3	ampicillina	intravenous	correct	correct	yes	yes	yes	yes
726	Reggio Calabria Hospital	30	Roumania	married/cohabitant	completing secondary school	housewife	no	2	1	0	0	0	gestational diabetes	normal spontaneous vaginal delivery	999	33	<18	no				no		no				CDC tab 3, criterion 4.1	none
727	Reggio Calabria Hospital	39	Morocco	married/cohabitant	completing secondary school	housewife	no	3	2	0	0	0	physiological	normal spontaneous vaginal delivery	28.23	40	<18	no				no		no				not present	ampicillina	intravenous	correct	correct	yes	yes	yes	yes
728	Reggio Calabria Hospital	36	Italy	married/cohabitant	completing high school	housewife	no	2	1	0	0	0	physiological	normal spontaneous vaginal delivery	3.11	39.1	<18	no				yes	positive	yes	negative			CDC Tab 3, criterion 3	ampicillina	intravenous	correct	correct	yes	yes	yes	no
729	Reggio Calabria Hospital	29	Italy	separated/divorced	college degree	employed	no	1	0	0	0	0	preeclampsia/eclampsia	normal spontaneous vaginal delivery	8.41	37.2	>=18	no				yes	negative	yes	positive			CDC Tab 3, criterion 4.2	ampicillina	intravenous	correct	correct	yes	yes	yes	yes
730	Reggio Calabria Hospital	35	Philippines	married/cohabitant	completing high school	housewife	no	2	1	1	0	0	physiological	planned cesarean section	0	39.1	<18	no				yes	positive	yes	positive			not present	ampicillina	intravenous	correct	not correct	yes	yes	yes	yes
731	Reggio Calabria Hospital	26	Roumania	married/cohabitant	completing secondary school	unemployed	no	2	1	0	0	0	infectious disease	normal spontaneous vaginal delivery	6.25	37.1	<18	no				no		no				not present	ampicillina	intravenous	correct	correct	yes	yes	yes	yes
732	Reggio Calabria Hospital	31	Italy	married/cohabitant	completing high school	employed	no	1	0	0	0	0	physiological	semplice con cesareo in travaglio o con membrane rotte	4	38.6	<18	no				yes	negative	yes	positive			CDC Tab 3, criterion 3	ampicillina	intravenous	correct	correct	yes	yes	yes	yes
733	Reggio Calabria Hospital	28	Italy	married/cohabitant	completing secondary school	farmer	no	3	2	2	0	0	physiological	planned cesarean section	0	38.2	<18	no				no		no				not present	ampicillina	intravenous	correct	correct	yes	yes	yes	yes
734	Reggio Calabria Hospital	35	Italy	married/cohabitant	college degree	unemployed	no	1	0	0	0	0	physiological	normal spontaneous vaginal delivery	5.3	39.5	<18	no				yes	positive	yes	negative			CDC Tab 3, criterion 3	ampicillina	intravenous	correct	correct	yes	yes	yes	yes
735	Reggio Calabria Hospital	18	Italy	married/cohabitant	completing primary school	housewife	no	1	0	0	0	0	physiological	semplice con cesareo in travaglio o con membrane rotte	8.31	38.5	<18	no				yes	positive	yes	positive	999	yes, a tetraciclina	CDC Tab 3, criterion 3	ampicillina	intravenous	correct	correct	yes	yes	yes	yes
736	Reggio Calabria Hospital	33	Georgia	married/cohabitant	college degree	housewife		4	2	0	1	0	physiological	normal spontaneous vaginal delivery	12.52	38.4	<18	no				yes	negative	yes	positive	37.6		CDC Tab 3, criterion 3	ampicillina	intravenous	correct	correct	yes	yes	yes	yes
737	Reggio Calabria Hospital	33	Italy	married/cohabitant	college degree	housewife	no	2	1	1	0	0	physiological	planned cesarean section	0	38.1	<18	no				yes	positive	yes	positive	35.1	yes, a tetraciclina	not present	ampicillina	intravenous	correct	correct	yes	yes	yes	no
738	Reggio Calabria Hospital	28	Italy	married/cohabitant	completing high school	housewife	yes	1	0	0	0	0	Intrauterin Growth Restriction	planned cesarean section	0	34.4	<18	no				no		no				not present	claritromicina	intravenous		not correct	yes	yes		no
739	Reggio Calabria Hospital	34	Italy	married/cohabitant	completing secondary school	labourer	no	2	1	0	0	0	physiological	normal spontaneous vaginal delivery	3.19	39.2	<18	no				yes	positive	yes	negative			CDC Tab 3, criterion 3	ampicillina	intravenous	correct	correct	yes	yes	yes	no
740	Reggio Calabria Hospital	25	Italy	married/cohabitant	completing high school	housewife	no	5	4	0	0	0	physiological	normal spontaneous vaginal delivery	999	40	<18	no				no		no				not present	none
741	Reggio Calabria Hospital	23	Italy	married/cohabitant	completing secondary school	housewife	no	3	2	0	0	0	physiological	normal spontaneous vaginal delivery	6	39	<18	no				no		no				not present	none
742	Reggio Calabria Hospital	44	Italy	married/cohabitant	college degree	employed	no	1	0	0	0	0	physiological	normal spontaneous vaginal delivery	18.04	41	<18	no				no		no				not present	none
743	Reggio Calabria Hospital	29	Italy	married/cohabitant	completing high school	housewife	no	1	0	0	0	0	physiological	normal spontaneous vaginal delivery	6.03	38.2	<18	no				no		no				not present	none
744	Reggio Calabria Hospital	33	Italy	married/cohabitant	completing secondary school	unemployed	no	2	1	0	0	0	physiological	normal spontaneous vaginal delivery	999	39.2	<18	no				yes	positive	yes	positive			CDC Tab 3, criterion 3	none
745	Reggio Calabria Hospital	29	Morocco	married/cohabitant	completing high school	housewife	no	2	1	1	0	0	gestational diabetes	semplice con cesareo in travaglio o con membrane rotte	2.09	39.4	<18	no				no		no				not present	ampicillina	intravenous	correct	correct	yes	yes	yes	no
746	Reggio Calabria Hospital	34	Italy	married/cohabitant	completing secondary school	housewife	no	3	2	2	0	0	physiological	planned cesarean section	0	39	<18	no				yes	positive	yes	negative	35.2		not present	none
747	Reggio Calabria Hospital	34	Italy	married/cohabitant	completing high school	labourer	no	2	1	0	0	0	physiological	normal spontaneous vaginal delivery	999	37.1	<18	no				no		no				not present	none
748	Reggio Calabria Hospital	27	Italy	married/cohabitant		housewife	no	1	0	0	0	0	physiological	normal spontaneous vaginal delivery	999	39	<18	no				no		no				not present	none
749	Reggio Calabria Hospital	36	Roumania	married/cohabitant	completing secondary school	housewife	no	2	1	0	0	0	miscarriage threatthreat	normal spontaneous vaginal delivery	999	30.1	<18	no				no		no				CDC tab 3, criterion 4.1	none
750	Reggio Calabria Hospital	22	Italy	married/cohabitant	completing secondary school	housewife	no	1	0	0	0	0	fetal achondroplasia fetale	planned cesarean section	0	35.4	<18	no				yes		yes				not present	ampicillina/sulbactam	intramuscular
751	Reggio Calabria Hospital	23	Italy	married/cohabitant	completing high school	housewife	no	1	0	0	0	0	preeclampsia/eclampsia	planned cesarean section	0	35.4	<18	no				no		no				not present	ampicillina	intramuscular	not correct	not correct	yes	no	no	no
752	Reggio Calabria Hospital	27	Italy	nubile	completing high school	student	no	1	0	0	0	0	risk for premature birth	planned cesarean section	0	38.5	<18	no				no		no				not present	ampicillina	intravenous	correct	correct	yes	yes	yes	yes
753	Reggio Calabria Hospital	36	Italy	married/cohabitant	completing high school	servant/caregiver	no	4	2	1	0	1	physiological	normal spontaneous vaginal delivery	999	39.2	<18	no				yes	positive	yes	negative	36.3		CDC Tab 3, criterion 3	ampicillina	intravenous	correct	correct	yes	yes	yes	yes
754	Reggio Calabria Hospital	34	Italy	married/cohabitant	completing high school	housewife	yes	3	1	0	1	0	physiological	normal spontaneous vaginal delivery	999	38.3	<18	no				no		no				not present	none
755	Reggio Calabria Hospital	19	Georgia	married/cohabitant	completing secondary school	unemployed	no	1	0	0	0	0	physiological	normal spontaneous vaginal delivery	5.32	37.5	<18	no				no		no				not present	ampicillina	intravenous	correct	correct	yes	yes	yes	no
756	Reggio Calabria Hospital	39	Roumania	separated/divorced	completing secondary school	housewife	no	2	1	0	0	0	physiological	semplice con cesareo in travaglio o con membrane rotte	5.02	37.2	<18	no				yes	positive	yes	positive			CDC Tab 3, criterion 3	ampicillina	intravenous	correct	correct	yes	yes	yes	no
757	Reggio Calabria Hospital	28	Italy	married/cohabitant	completing high school	housewife	no	2	1	1	0	0	physiological	planned cesarean section	0	39.3	<18	no				no		no				not present	ampicillina	intravenous	correct	correct	yes	yes	yes	no
758	Reggio Calabria Hospital	28	Roumania	married/cohabitant	completing high school	housewife		1	0	0	0	0	physiological	normal spontaneous vaginal delivery	5.52	39	<18	no				yes	negative	yes	positive	35		CDC Tab 3, criterion 3	ampicillina	intravenous	correct	correct	yes	yes	yes	no
759	Reggio Calabria Hospital	21	Morocco	married/cohabitant	completing secondary school	housewife	no	1	0	0	0	0	physiological	normal spontaneous vaginal delivery	5.45	34.6	>=18	no				no		no				CDC Tab 3, criteria 4.1 and 4.2	ampicillina	intravenous	correct	correct	yes	yes	yes	no
760	Reggio Calabria Hospital	24	Nigeria	married/cohabitant	completing secondary school	housewife	no	4	0	0	0	3	physiological	semplice con cesareo in travaglio o con membrane rotte	29.1	40.3	<18	no				no		no				not present	ampicillina	intravenous	correct	correct	yes	yes	yes	no
761	Reggio Calabria Hospital	25	Nigeria	married/cohabitant	completing secondary school	housewife		1	0	0	0	0	physiological	plurimo e spontaneo	8.16	38	<18	no				no		no				not present	none
762	Reggio Calabria Hospital	39	Italy	married/cohabitant	college degree	housewife	no	2	1	0	0	0	physiological	normal spontaneous vaginal delivery	11.1	38.4	<18	no				yes	positive	yes	positive	35.2	yes, a tetraciclina	CDC Tab 3, criterion 3	none
763	Reggio Calabria Hospital	30	Italy	married/cohabitant	completing high school	housewife	no	1	0	0	0	0	physiological	semplice con cesareo in travaglio o con membrane rotte	5.5	41	<18	no				yes	positive	yes	positive			CDC Tab 3, criterion 3	ampicillina	intravenous	correct	correct	yes	yes	yes	yes
764	Reggio Calabria Hospital	35	Italy	married/cohabitant	completing high school	employed	yes	1	0	0	0	0	physiological	semplice con cesareo in travaglio o con membrane rotte	4.26	40.6	<18	no				yes	positive	yes	negative	35.3	yes, a tetraciclina	CDC Tab 3, criterion 3	claritromicina	intravenous	not correct	not correct	no	no	no	no
765	Reggio Calabria Hospital	26	Italy	married/cohabitant	completing high school	labourer	no	1	0	0	0	0	preeclampsia/eclampsia	planned cesarean section	0	31.3	<18	no				no		no				not present	ceftazidima	intramuscular
766	Reggio Calabria Hospital	27	Roumania	married/cohabitant	completing high school	housewife	no	3	2	0	0	0	physiological	normal spontaneous vaginal delivery	2.1	39.6	<18	no				no		no				not present	ampicillina	intravenous	correct	correct	yes	yes	yes	no
767	Reggio Calabria Hospital	28	India	married/cohabitant	completing high school	housewife	no	2	1	0	0	0	preeclampsia/eclampsia	normal spontaneous vaginal delivery	10.42	37.2	<18	no				no		no				not present	ampicillina	intravenous	correct	correct	yes	yes	yes	no
768	Reggio Calabria Hospital	24	India	married/cohabitant	completing primary school	housewife	no	2	0	0	1	0	physiological	normal spontaneous vaginal delivery	6.55	38.2	<18	no				yes	positive	yes	negative			CDC Tab 3, criterion 3	ampicillina	intravenous	correct	correct	yes	yes	yes	yes
769	Reggio Calabria Hospital	35	Italy	married/cohabitant	college degree	employed	no	1	0	0	0	0	preeclampsia/eclampsia	normal spontaneous vaginal delivery	2.04	38	<18	no				yes	positive	yes	positive			CDC Tab 3, criterion 3	ampicillina	intravenous	correct	correct	yes	yes	yes	no
770	Reggio Calabria Hospital	32	Italy	married/cohabitant	completing high school	unemployed	no	2	1	0	0	0	physiological	normal spontaneous vaginal delivery	999	39.6	<18	no				yes	negative	no				not present	none
771	Reggio Calabria Hospital	31	Italy	married/cohabitant	completing secondary school	housewife	no	4	3	0	0	0	physiological	normal spontaneous vaginal delivery	3.04	39.5	<18	no				no		no				not present	ampicillina	intravenous	correct	correct	yes	yes	yes	no
772	Reggio Calabria Hospital	43	Italy	married/cohabitant	completing secondary school	housewife	no	3	1	0	1	0	physiological	normal spontaneous vaginal delivery	25.12	39.6	<18	no				yes	negative	yes	positive			CDC Tab 3, criterion 3	ampicillina	intravenous	correct	correct	yes	yes	yes	yes
773	Reggio Calabria Hospital	35	Italy	married/cohabitant	college degree	professional	no	2	1	0	0	0	physiological	normal spontaneous vaginal delivery	3.46	40.3	>=18	no				yes	negative	no				CDC Tab 3, criterion 4.2	ampicillina	intravenous	correct	correct	yes	yes	yes	yes
774	Reggio Calabria Hospital	38	Morocco	married/cohabitant	college degree	housewife	no	3	2	0	0	0	gestational diabetes	normal spontaneous vaginal delivery	1.58	39.5	<18	no				no		no				not present	none
775	Reggio Calabria Hospital	32	Italy	married/cohabitant	college degree	unemployed	no	1	0	0	0	0	physiological	normal spontaneous vaginal delivery	2.35	41	<18	no				yes	negative	yes	positive			CDC Tab 3, criterion 3	ampicillina	intravenous	correct	correct	yes	yes	yes	yes
776	Reggio Calabria Hospital	28	Italy	married/cohabitant	completing high school	professional	no	1	0	0	0	0	physiological	semplice con cesareo in travaglio o con membrane rotte	0	38.3	<18	no				yes		yes				cesarean section at the time of labor or rupture of membranes	ampicillina	intravenous	correct	correct	yes	yes	yes	no
777	Reggio Calabria Hospital	24	Italy	married/cohabitant	completing high school	housewife	no	2	1	0	0	0	physiological	plurimo e spontaneo	999	36.4	<18	no				no		no				CDC tab 3, criterion 4.1	none
778	Reggio Calabria Hospital	40	Italy	married/cohabitant	completing high school	employed	no	3	2	2	0	0	physiological	planned cesarean section	0	38.3	<18	no				yes	positive	yes	positive	33.5		not present	ampicillina	intravenous	correct	correct	yes	yes	yes	no
779	Reggio Calabria Hospital	24	Italy	married/cohabitant	completing secondary school	housewife	no	1	0	0	0	0	Intrauterin Growth Restriction	normal spontaneous vaginal delivery	5.15	39.3	<18	no				no		no				not present	ampicillina	intravenous	correct	correct	yes	yes	yes	yes
780	Reggio Calabria Hospital	25	Italy	married/cohabitant	completing high school	unemployed	no	1	0	0	0	0	physiological	normal spontaneous vaginal delivery	10.57	41.4	<18	no				yes	positive	yes	negative	34.6		CDC Tab 3, criterion 3	ampicillina	intravenous	correct	correct	yes	yes	yes	yes
781	Reggio Calabria Hospital	29	Italy	married/cohabitant	completing secondary school	housewife	no	2	1	1	0	0	preeclampsia/eclampsia	planned cesarean section	0	38.5	<18	no				yes	negative	no				not present	ampicillina	intravenous	correct	correct	yes	yes	yes	no
782	Reggio Calabria Hospital	33	Italy	married/cohabitant	completing secondary school	housewife	no	3	2	0	0	0	physiological	normal spontaneous vaginal delivery	999	40.2	<18	no				no		no				not present	ampicillina	intravenous	correct	correct	yes	yes	yes	no
783	Reggio Calabria Hospital	21	Italy	married/cohabitant	completing secondary school	unemployed	no	1	0	0	0	0	physiological	normal spontaneous vaginal delivery	10.31	41.1	<18	no				yes		yes				not present	none
784	Reggio Calabria Hospital	22	Italy	nubile	completing secondary school	housewife	no	2	1	1	0	0	risk for premature birth	semplice con cesareo in travaglio o con membrane rotte	8.12	39	<18	no				no		no				not present	ampicillina	intravenous	correct	correct	yes	yes	yes	yes
785	Reggio Calabria Hospital	27	Italy	married/cohabitant	completing high school	housewife	no	3	2	0	0	0	physiological	normal spontaneous vaginal delivery	12	40.2	<18	no				yes	positive	yes	negative			CDC Tab 3, criterion 3	ampicillina	intravenous	not correct	not correct	yes	yes	no	no
786	Reggio Calabria Hospital	22	Italy	married/cohabitant	completing secondary school	housewife	no	2	0	0	1	0	physiological	semplice con cesareo in travaglio o con membrane rotte	17.46	39.5	<18	no				no		no				cesarean section at the time of labor or rupture of membranes	ampicillina	intravenous	correct	correct	yes	yes	yes	yes
787	Reggio Calabria Hospital	37	Italy	married/cohabitant	college degree	housewife	no	1	0	0	0	0	physiological	normal spontaneous vaginal delivery	5.39	36.1	>=18	no				no		no				CDC Tab 3, criteria 4.1 and 4.2	ampicillina	intravenous	correct	correct	yes	yes	yes	no
788	Reggio Calabria Hospital	35	Italy	married/cohabitant	college degree	professional	no	2	1	1	0	0	risk for premature birth	semplice con cesareo in travaglio o con membrane rotte	2.33	35	<18	no				yes	positive	yes	positive	999	yes, a tetraciclina	CDC Tab 3, criterion 3	ampicillina	intravenous	correct	correct	yes	yes	yes	no
789	Reggio Calabria Hospital	33	Morocco	married/cohabitant	none	housewife	no	3	2	0	0	0	oligo/anidramnios	planned cesarean section	0	36.6	<18	no				no		no				not present	ampicillina/sulbactam	intravenous
790	Reggio Calabria Hospital	38	Italy	married/cohabitant	completing secondary school	housewife	no	1	0	0	0	0	physiological	normal spontaneous vaginal delivery	1.45	40.1	>=18	no				yes	positive	yes	positive	35.2	yes, a clindamicina	CDC Tab 3, criterion 3	ampicillina	intravenous	correct	correct	yes	yes	yes	yes
791	Reggio Calabria Hospital	33	Italy	married/cohabitant	completing secondary school	housewife	no	1	0	0	0	0	physiological	normal spontaneous vaginal delivery	18.41	41.3	<18	no				yes	negative	yes	positive			CDC Tab 3, criterion 3	ampicillina	intravenous	correct	correct	yes	yes	yes	no
792	Reggio Calabria Hospital	37	Roumania	married/cohabitant	completing high school	housewife	no	3	2	1	0	0	physiological	semplice con cesareo in travaglio o con membrane rotte	999	35.2	<18	no				no		no				CDC tab 3, criterion 4.1	ampicillina/sulbactam	intramuscular	not correct	not correct	yes	no	no	no
793	Reggio Calabria Hospital	23	Albania	married/cohabitant	completing secondary school	housewife	no	1	0	0	0	0	physiological	semplice con cesareo in travaglio o con membrane rotte	44.25	38.5	>=18	no				no		no				CDC Tab 3, criterion 4.2	ampicillina	intravenous	correct	correct	yes	yes	yes	no
794	Reggio Calabria Hospital	33	China	married/cohabitant	none	housewife	no	2	1	0	0	0	physiological	normal spontaneous vaginal delivery	999	39	<18	no				no		no				not present	none
795	Reggio Calabria Hospital	39	Morocco	married/cohabitant	completing primary school	housewife	no	5	4	0	0	0	physiological	normal spontaneous vaginal delivery	999	37.1	<18	no				no		no				not present	none
796	Reggio Calabria Hospital	30	Italy	married/cohabitant	completing high school	employed	no	1	0	0	0	0	physiological	normal spontaneous vaginal delivery	4.54	40	<18	no				yes	positive	yes	positive			CDC Tab 3, criterion 3	ampicillina	intravenous	correct	correct	yes	yes	yes	yes
797	Reggio Calabria Hospital	37	Italy	married/cohabitant	completing high school	employed	no	2	1	1	0	0	physiological	semplice con cesareo in travaglio o con membrane rotte	999	38.5	<18	no				no		no				not present	ampicillina	intravenous	correct	correct	yes	yes	yes	no
798	Reggio Calabria Hospital	27	Italy	married/cohabitant	completing high school	housewife	no	2	0	0	0	1	physiological	normal spontaneous vaginal delivery	25.27	41.2	<18	no				yes	positive	yes	positive			CDC Tab 3, criterion 3	ampicillina	intravenous	correct	correct	yes	yes	yes	no
799	Reggio Calabria Hospital	35	Italy	married/cohabitant	college degree	employed	no	1	0	0	0	0	physiological	normal spontaneous vaginal delivery	1	40.6	<18	no				yes	positive	yes	positive			CDC Tab 3, criterion 3	ampicillina	intravenous	correct	correct	yes	yes	yes	no
800	Reggio Calabria Hospital	38	Italy	married/cohabitant	college degree	professional	no	2	1	0	0	0	physiological	normal spontaneous vaginal delivery	10.39	40.4	<18	no				yes	negative	yes	positive	36.4		CDC Tab 3, criterion 3	ampicillina	intravenous	correct	correct	yes	yes	yes	no
801	Reggio Calabria Hospital	33	Italy	married/cohabitant	college degree	housewife	no	1	0	0	0	0	Intrauterin Growth Restriction	planned cesarean section	0	37.5	<18	no				no		no				not present	ceftazidima	intramuscular
802	Reggio Calabria Hospital	29	Morocco	married/cohabitant	completing secondary school	housewife	no	2	1	1	0	0	physiological	planned cesarean section	0	40.5	<18	no				yes	positive	yes	positive			not present	ampicillina/sulbactam	intramuscular
803	Reggio Calabria Hospital	33	Italy	married/cohabitant	completing high school	employed	no	1	0	0	0	0	physiological	semplice con cesareo in travaglio o con membrane rotte	4.53	41.1	<18	no				no		no				not present	ampicillina/sulbactam	intravenous
804	Reggio Calabria Hospital	41	Italy	married/cohabitant	completing high school	unemployed	no	2	0	0	1	0	physiological	normal spontaneous vaginal delivery	5.2	39	<18	no				yes	positive	yes	positive	35.5	yes, a tetraciclina	CDC Tab 3, criterion 3	ampicillina	intravenous	correct	correct	yes	yes	yes	no
805	Reggio Calabria Hospital	32	India	married/cohabitant	completing secondary school	housewife	no	1	0	0	0	0	physiological	normal spontaneous vaginal delivery	12.54	38.4	<18	no				no		no				not present	ampicillina	intravenous	correct	correct	yes	yes	yes	no
806	Reggio Calabria Hospital	35	Italy	married/cohabitant	completing high school	shop keeper	no	3	2	2	0	0	preeclampsia/eclampsia	planned cesarean section	0	38.3	<18	no				yes	negative	yes	positive			not present	ampicillina	intravenous	correct	correct	yes	yes	yes	yes
807	Reggio Calabria Hospital	25	Italy	married/cohabitant	completing high school	unemployed	no	1	0	0	0	0	physiological	normal spontaneous vaginal delivery	4.05	39	<18	no				yes	negative	no		34.5		not present	ampicillina	intravenous	correct	correct	yes	yes	yes	no
808	Reggio Calabria Hospital	25	Italy	married/cohabitant	completing high school	housewife	no	2	1	0	0	0	physiological	normal spontaneous vaginal delivery	1.51	39.1	<18	no				no		no				not present	ampicillina	intravenous	correct	correct	yes	yes	yes	no
809	Reggio Calabria Hospital	36	France	married/cohabitant	college degree	employed	no	1	0	0	0	0	risk for premature birth	normal spontaneous vaginal delivery	22.47	34.4	<18	no				no		no				CDC tab 3, criterion 4.1	ampicillina	intravenous	not correct	not correct	yes	yes	no	no
810	Reggio Calabria Hospital	37	Morocco	married/cohabitant	none	housewife	no	3	2	0	0	0	physiological	normal spontaneous vaginal delivery	999	38.3	<18	no				no		no				not present	ampicillina	intravenous	correct	correct	yes	yes	yes	no
811	Reggio Calabria Hospital	35	Italy	married/cohabitant	completing high school	housewife	no	1	0	0	0	0	physiological	normal spontaneous vaginal delivery	5.55	37.3	<18	no				no		no				not present	ampicillina	intravenous	correct	correct	yes	yes	yes	no
812	Reggio Calabria Hospital	29	Italy	married/cohabitant	completing high school	housewife	no	2	1	0	0	0	gestational diabetes	normal spontaneous vaginal delivery	1	39	<18	no				yes	positive	yes	positive	35		CDC Tab 3, criterion 3	ampicillina	intravenous	correct	correct	yes	yes	yes	no
813	Reggio Calabria Hospital	23	Italy	married/cohabitant	completing secondary school	housewife	no	2	0	0	1	0	physiological	normal spontaneous vaginal delivery	4.09	38.5	<18	no				no		no				not present	ampicillina	intravenous	correct	correct	yes	yes	yes	no
814	Reggio Calabria Hospital	41	Morocco	married/cohabitant	completing primary school	servant/caregiver	no	2	1	0	0	0	physiological	normal spontaneous vaginal delivery	999	40.2	<18	no				no		no				not present	ampicillina	intravenous	correct	correct	yes	yes	yes	no
815	Reggio Calabria Hospital	32	Italy	married/cohabitant	college degree	employed	no	2	1	0	0	0	physiological	normal spontaneous vaginal delivery	3.19	39	<18	no				yes	positive	yes	negative	35.5		CDC Tab 3, criterion 3	ampicillina	intravenous	correct	correct	yes	yes	yes	no
816	Reggio Calabria Hospital	20	Roumania	nubile	completing high school	unemployed	no	1	0	0	0	0	physiological	semplice con cesareo in travaglio o con membrane rotte	999	36	<18	no				no		no				cesarean section at the time of labor or rupture of membranes	ampicillina	intravenous	correct	correct	yes	yes	yes	no
817	Reggio Calabria Hospital	25	Italy	married/cohabitant	completing secondary school	farmer	no	1	0	0	0	0	Intrauterin Growth Restriction	plurimo con cesareo elettivo	0	28.5	<18	no				no		no				not present	ceftazidima	intramuscular
818	Reggio Calabria Hospital	34	Italy	married/cohabitant	completing secondary school	housewife	no	3	2	1	0	0	cephalalgy	planned cesarean section	0	39	<18	no				yes	positive	yes	positive			not present	ampicillina	intravenous	correct	correct	yes	yes	no	no
819	Reggio Calabria Hospital	32	Italy	married/cohabitant	completing high school	employed	no	1	0	0	0	0	physiological	normal spontaneous vaginal delivery	1.15	35.2	>=18	no				no		no				CDC Tab 3, criteria 4.1 and 4.2	ampicillina	intravenous	correct	correct	yes	yes	yes	no
820	Reggio Calabria Hospital	28	Italy	married/cohabitant	completing high school	housewife	no	1	0	0	0	0	physiological	normal spontaneous vaginal delivery	9.52	40.3	<18	no				yes	negative	yes	positive			CDC Tab 3, criterion 3	ampicillina	intravenous	correct	correct	yes	yes	yes	yes
821	Reggio Calabria Hospital	33	Italy	married/cohabitant	completing high school	employed	no	1	0	0	0	0	physiological	semplice con cesareo in travaglio o con membrane rotte	0	37	<18	no				no		no				cesarean section at the time of labor or rupture of membranes	none
822	Reggio Calabria Hospital	23	Roumania	married/cohabitant		housewife	no	3	2	0	0	0	risk for premature birth	normal spontaneous vaginal delivery	8.53	38.2	<18	no				no		no				not present	none
823	Reggio Calabria Hospital	29	Ukraina	married/cohabitant	college degree	employed	no	2	0	0	1	0	physiological	normal spontaneous vaginal delivery	7.34	41.4	<18	no				yes	negative	no				not present	ampicillina	intravenous	correct	correct	yes	yes	yes	no
824	Reggio Calabria Hospital	18	Italy	married/cohabitant	completing secondary school	housewife	no	1	0	0	0	0	physiological	normal spontaneous vaginal delivery	999	38.3	<18	no				yes		yes				not present	none
825	Reggio Calabria Hospital	34	Poland	married/cohabitant	completing high school	housewife	yes	3	1	0	1	0	physiological	normal spontaneous vaginal delivery	11.23	40.5	<18	no				yes	negative	yes	positive	36.5		CDC Tab 3, criterion 3	azitromicina	oral	not correct	not correct	no	no	no	no
826	Reggio Calabria Hospital	29	Roumania	married/cohabitant	completing high school	housewife	no	2	1	0	0	0	physiological	normal spontaneous vaginal delivery	999	39.3	<18	no				no		no				not present	ampicillina	intravenous	correct	correct	yes	yes	yes	no
827	Reggio Calabria Hospital	32	Italy	married/cohabitant	college degree	professional	no	1	0	0	0	0	physiological	normal spontaneous vaginal delivery	3.15	40	<18	no				no		no				not present	none
828	Reggio Calabria Hospital	36	Italy	married/cohabitant	completing secondary school	housewife	no	4	2	2	0	1	preeclampsia/eclampsia	semplice con cesareo in travaglio o con membrane rotte	0	36.4	<18	no				no		no				CDC tab 3, criterion 4.1	ampicillina	intravenous	correct	correct	yes	yes	yes	no
829	Reggio Calabria Hospital	26	Roumania	married/cohabitant	college degree	housewife	no	1	0	0	0	0	physiological	normal spontaneous vaginal delivery	3.34	38.4	<18	no				no		no				not present	ampicillina	intravenous	correct	correct	yes	yes	yes	yes
830	Reggio Calabria Hospital	40	Italy	married/cohabitant	completing high school	housewife	no	3	2	0	0	0	physiological	normal spontaneous vaginal delivery	999	40.4	<18	no				yes	negative	yes	positive			CDC Tab 3, criterion 3	ampicillina	intravenous	correct	correct	yes	yes	yes	no
831	Reggio Calabria Hospital	28	Italy	married/cohabitant	completing secondary school	housewife	no	1	0	0	0	0	physiological	normal spontaneous vaginal delivery	35	40.4	<18	no				yes	positive	yes	positive	38		CDC Tab 3, criterion 3	ampicillina	intravenous	correct	correct	yes	yes	yes	no
832	Reggio Calabria Hospital	26	Roumania	married/cohabitant	completing secondary school	labourer	no	2	1	0	0	0	physiological	normal spontaneous vaginal delivery	9.5	39.4	<18	no				no		no				not present	ampicillina	intravenous	correct	correct	yes	yes	yes	yes
833	Reggio Calabria Hospital	35	Italy	married/cohabitant	completing high school	unemployed	no	2	1	0	0	0	gestational diabetes	planned cesarean section	0	31.4	<18	no				no		no				not present	none
834	Reggio Calabria Hospital	43	Italy	married/cohabitant	completing secondary school	housewife	no	2	1	0	0	0	preeclampsia/eclampsia	normal spontaneous vaginal delivery	999	35.4	<18	no				no		no				CDC tab 3, criterion 4.1	none
835	Reggio Calabria Hospital	32	Italy	married/cohabitant	college degree	housewife	no	1	0	0	0	0	itching/transaminase elevation	semplice con cesareo in travaglio o con membrane rotte	0	35.1	<18	no				no		no				CDC tab 3, criterion 4.1	ampicillina	intravenous	correct	correct	yes	yes	yes	no
836	Reggio Calabria Hospital	36	Italy	married/cohabitant	college degree	employed	no	2	1	0	0	0	physiological	normal spontaneous vaginal delivery	5.35	40	<18	no				no		no				not present	none
837	Reggio Calabria Hospital	39	Moldavia	married/cohabitant	college degree	housewife	no	4	0	0	3	0	physiological	semplice con cesareo in travaglio o con membrane rotte	2.2	40.1	<18	no				no		no				not present	ampicillina	intravenous	correct	correct	yes	yes	yes	no
838	Reggio Calabria Hospital	30	Italy	married/cohabitant	completing secondary school	housewife	no	3	2	2	0	0	Intrauterin Growth Restriction	planned cesarean section	0	35.2	<18	no				no		no				not present	none
839	Reggio Calabria Hospital	35	Poland	married/cohabitant	completing high school	housewife	no	3	2	2	0	0	itching/transaminase elevation	planned cesarean section	0	37.6	<18	no				no		no				not present	ceftazidima	intramuscular
840	Reggio Calabria Hospital	18	Italy	nubile	completing primary school	housewife	no	1	0	0	0	0	physiological	semplice con cesareo in travaglio o con membrane rotte	4.39	39.2	<18	no				no		no				cesarean section at the time of labor or rupture of membranes	ampicillina	intravenous	correct	correct	yes	yes	yes	yes
841	Reggio Calabria Hospital	26	Italy	married/cohabitant	completing high school	employed	no	4	3	3	0	0	physiological	semplice con cesareo in travaglio o con membrane rotte	999	35.1	<18	no				yes		yes				CDC tab 3, criterion 4.1	none
842	Reggio Calabria Hospital	29	Roumania	married/cohabitant	completing secondary school	housewife	no	2	1	0	0	0	physiological	normal spontaneous vaginal delivery	.33	36.6	<18	no				no		no				not present	none
843	Reggio Calabria Hospital	24	Italy	married/cohabitant	completing high school	housewife	no	2	0	0	1	0	physiological	normal spontaneous vaginal delivery	4.3	35.2	<18	no				no		no				CDC tab 3, criterion 4.1	ampicillina	intravenous	correct	correct	yes	yes	yes	no
844	Reggio Calabria Hospital	26	Roumania	married/cohabitant	completing primary school	housewife	no	2	1	1	0	0	Intrauterin Growth Restriction	semplice con cesareo in travaglio o con membrane rotte	0	35.3	<18	no				no		no				CDC tab 3, criterion 4.1	none
845	Reggio Calabria Hospital	37	Italy	married/cohabitant	college degree	professional	no	3	1	0	1	0	risk for premature birth	normal spontaneous vaginal delivery	16.39	34	<18	no				no		no				CDC tab 3, criterion 4.1	ampicillina	intravenous	correct	correct	yes	yes	yes	yes
846	Reggio Calabria Hospital	42	Italy	married/cohabitant	college degree	unemployed	no	1	0	0	0	0	Intrauterin Growth Restriction	planned cesarean section	0	33.6	<18	no				no		no				not present	none
847	Reggio Calabria Hospital	38	Italy	married/cohabitant	completing high school	housewife	no	3	1	0	1	0	physiological	normal spontaneous vaginal delivery	999	40.3	<18	no				no		no				not present	none
848	Reggio Calabria Hospital	27	Roumania	married/cohabitant	college degree	housewife		1	0	0	0	0	physiological	semplice con cesareo in travaglio o con membrane rotte	0	40.1	<18	no				no		no				cesarean section at the time of labor or rupture of membranes	ampicillina	intravenous	correct	not correct	yes	yes	yes	no
849	Reggio Calabria Hospital	32	Italy	married/cohabitant	college degree	professional	no	3	1	0	1	0	physiological	normal spontaneous vaginal delivery	10.27	38.5	<18	no				yes	positive	yes	positive			CDC Tab 3, criterion 3	ampicillina	intravenous	correct	not correct	yes	yes	yes	no
850	Reggio Calabria Hospital	28	Italy	married/cohabitant	completing high school	unemployed	no	2	0	0	0	1	physiological	normal spontaneous vaginal delivery	5.17	38.4	<18	no				yes		yes				not present	ampicillina	intravenous	correct	correct	yes	yes	yes	yes
851	Reggio Calabria Hospital	26	Morocco	married/cohabitant	none	housewife		4	3	0	0	0	physiological	normal spontaneous vaginal delivery	7.46	41	<18	no				no		no				not present	none
852	Reggio Calabria Hospital	20	Albania	married/cohabitant	completing high school	housewife	no	1	0	0	0	0	physiological	normal spontaneous vaginal delivery	6.5	39	<18	no				no		no				not present	none
853	Reggio Calabria Hospital	37	Italy	married/cohabitant	completing secondary school	hairdresser	no	2	1	0	0	0	physiological	normal spontaneous vaginal delivery	999	37.4	<18	no				yes	negative	yes	positive			CDC Tab 3, criterion 3	ampicillina	intravenous	correct	correct	yes	yes	yes	no
854	Reggio Calabria Hospital	37	Morocco	married/cohabitant	completing secondary school	housewife	no	3	1	0	1	0	physiological	normal spontaneous vaginal delivery	3.09	39.5	<18	no				yes		yes				not present	ampicillina	intravenous	correct	correct	yes	yes	yes	yes
855	Reggio Calabria Hospital	24	India	married/cohabitant	completing secondary school	housewife	no	1	0	0	0	0	Intrauterin Growth Restriction	normal spontaneous vaginal delivery	14.05	38.5	<18	no				no		no				not present	ampicillina	intravenous	correct	correct	yes	yes	yes	no
856	Reggio Calabria Hospital	38	Italy	married/cohabitant	college degree	employed	no	2	1	0	0	0	fetal-pelvic sproportion	semplice con cesareo in travaglio o con membrane rotte	0	40	<18	no				no		no				cesarean section at the time of labor or rupture of membranes	ampicillina	intravenous	correct	correct	yes	yes	yes	no
857	Reggio Calabria Hospital	36	Italy	married/cohabitant	completing high school	unemployed	no	1	0	0	0	0	physiological	planned cesarean section	0	38.6	<18	no				yes	positive	yes	negative	35.4		not present	ampicillina	intravenous	correct	not correct	yes	yes	yes	no
858	Reggio Calabria Hospital	33	Georgia	married/cohabitant	completing high school	servant/caregiver	no	3	2	0	0	0	physiological	normal spontaneous vaginal delivery	4.35	41	<18	no				no		no				not present	ampicillina	intravenous	correct	correct	yes	yes	yes	yes
859	Reggio Calabria Hospital	33	Italy	married/cohabitant	completing high school	housewife	no	3	2	0	0	0	physiological	normal spontaneous vaginal delivery	999	39.1	<18	no				yes	positive	yes	negative			CDC Tab 3, criterion 3	none
860	Reggio Calabria Hospital	35	Italy	married/cohabitant	college degree	unemployed	no	1	0	0	0	0	itching/transaminase elevation	planned cesarean section	0	38.4	<18	no				no		no				not present	none
861	Reggio Calabria Hospital	28	Italy	married/cohabitant	completing secondary school	housewife	no	1	0	0	0	0	preeclampsia/eclampsia	planned cesarean section	0	35	<18	no				yes		yes				not present	none
862	Reggio Calabria Hospital	34	Italy	married/cohabitant	college degree	housewife	no	1	0	0	0	0	physiological	normal spontaneous vaginal delivery	3.1	38.5	>=18	no				no		no				CDC Tab 3, criterion 4.2	ampicillina	intravenous	correct	not correct	yes	yes	yes	no
863	Reggio Calabria Hospital	36	Italy	married/cohabitant	college degree	housewife	no	1	0	0	0	0	physiological	semplice con cesareo in travaglio o con membrane rotte	0	37.6	<18	no				yes		yes				cesarean section at the time of labor or rupture of membranes	ampicillina	intravenous	correct	correct	yes	yes	yes	no
864	Reggio Calabria Hospital	28	Italy	married/cohabitant	completing high school	labourer	no	1	0	0	0	0	infectious disease	semplice con cesareo in travaglio o con membrane rotte	999	39.3	<18	no				yes	positive	yes	positive	35		CDC Tab 3, criterion 3	ampicillina	intravenous	correct	correct	yes	yes	yes	no
865	Reggio Calabria Hospital	36	Italy	married/cohabitant	completing high school	housewife	no	2	1	0	0	0	preeclampsia/eclampsia	normal spontaneous vaginal delivery	999	37.3	<18	no				no		no				not present	ampicillina	intravenous	correct	correct	yes	yes	yes	no
866	Reggio Calabria Hospital	42	Italy	married/cohabitant	completing high school	professional	no	1	0	0	0	0	preeclampsia/eclampsia	planned cesarean section	0	33.1	<18	no				no		no				not present	none
867	Reggio Calabria Hospital	34	India	married/cohabitant	completing secondary school	housewife		3	2	2	0	0	physiological	semplice con cesareo in travaglio o con membrane rotte	1.1	38.5	<18	no				no		no				not present	ampicillina	intravenous	correct	correct	yes	yes	yes	yes
868	Reggio Calabria Hospital	37	Italy	married/cohabitant	college degree	professional	no	4	1	1	2	0	physiological	planned cesarean section	0	37.6	<18	no				yes	positive	yes	positive			not present	none
869	Reggio Calabria Hospital	26	Roumania	married/cohabitant	completing high school	housewife	yes	1	0	0	0	0	physiological	normal spontaneous vaginal delivery	7.5	39.6	<18	no				no		no				not present	ampicillina	intravenous	correct	correct	yes	yes	yes	no
870	Reggio Calabria Hospital	36	Italy	married/cohabitant	completing high school	employed	no	2	1	1	0	0	itching/transaminase elevation	planned cesarean section	0	36.1	<18	no				no		no				not present	none
871	Reggio Calabria Hospital	26	Italy	married/cohabitant	completing secondary school	housewife	no	4	2	0	0	1	physiological	normal spontaneous vaginal delivery	4.15	39.4	<18	no				no		no				not present	ampicillina	intravenous	correct	correct	yes	yes	yes	no
872	Reggio Calabria Hospital	35	Italy	married/cohabitant	completing high school	housewife	no	2	1	0	0	0	physiological	normal spontaneous vaginal delivery	7.3	39.6	<18	no				yes	positive	yes	positive			CDC Tab 3, criterion 3	ampicillina	intravenous	correct	correct	yes	yes	yes	yes
873	Reggio Calabria Hospital	38	Italy	married/cohabitant	completing high school	unemployed	no	2	1	0	0	0	physiological	normal spontaneous vaginal delivery	5.06	39.1	<18	no				yes	positive	yes	positive			CDC Tab 3, criterion 3	ampicillina	intravenous	correct	correct	yes	yes	yes	no
874	Reggio Calabria Hospital	20	Roumania	married/cohabitant	none	housewife	no	1	0	0	0	0	physiological	semplice con cesareo in travaglio o con membrane rotte	0	39.2	>=18	no				no		no				CDC Tab 3, criterion 4.2	ampicillina	intravenous	correct	correct	yes	yes	yes	no
875	Reggio Calabria Hospital	23	Italy	married/cohabitant	completing high school	professional	no	1	0	0	0	0	physiological	semplice con cesareo in travaglio o con membrane rotte	999	39	<18	no				no		no				cesarean section at the time of labor or rupture of membranes	none
876	Reggio Calabria Hospital	20	Italy	married/cohabitant	completing secondary school	housewife	no	1	0	0	0	0	physiological	normal spontaneous vaginal delivery	19.43	40.2	<18	no				no		no				not present	ampicillina	intravenous	correct	correct	yes	yes	yes	yes
877	Reggio Calabria Hospital	29	Italy	married/cohabitant	completing high school	housewife	no	3	2	2	0	0	physiological	planned cesarean section	0	38.2	<18	no				no		no				not present	ampicillina	intravenous	not correct	correct	yes	yes	no	yes
878	Reggio Calabria Hospital	28	Roumania	married/cohabitant	completing high school	housewife	no	4	2	0	1	0	physiological	normal spontaneous vaginal delivery	10.5	40.6	<18	no				no		no				not present	none
879	Reggio Calabria Hospital	19	Montenegro	nubile	none	unemployed	no	3	0	0	2	0	physiological	normal spontaneous vaginal delivery	7.36	38	<18	no				no		no				not present	ampicillina	intravenous	correct	correct	yes	yes	yes	yes
880	Reggio Calabria Hospital	31	Italy	married/cohabitant	completing high school	housewife	no	1	0	0	0	0	physiological	normal spontaneous vaginal delivery	4.15	41.2	>=18	no				no		no				CDC Tab 3, criterion 4.2	ampicillina	intravenous	correct	correct	yes	yes	yes	no
881	Reggio Calabria Hospital	26	Italy	married/cohabitant	completing high school	housewife	no	2	1	0	0	0	physiological	normal spontaneous vaginal delivery	999	38.2	<18	no				no		no				not present	none
882	Reggio Calabria Hospital	25	Roumania	married/cohabitant	completing secondary school	servant/caregiver	no	1	0	0	0	0	physiological	normal spontaneous vaginal delivery	12.26	41	<18	no				yes	positive	yes	positive	999		CDC Tab 3, criterion 3	ampicillina	intravenous	correct	correct	yes	yes	yes	yes
883	Reggio Calabria Hospital	39	Macedonia	married/cohabitant	college degree	housewife	no	2	1	0	0	0	miscarriage threatthreat	normal spontaneous vaginal delivery	2.46	38.2	<18	no				no		no				not present	none
884	Reggio Calabria Hospital	26	Italy	married/cohabitant	completing high school	housewife	yes	2	1	1	0	0	physiological	semplice con cesareo in travaglio o con membrane rotte	1.48	39.4	<18	no				yes	negative	yes	positive			cesarean section at the time of labor or rupture of membranes	none
885	Reggio Calabria Hospital	26	Italy	married/cohabitant	completing high school	employed	no	1	0	0	0	0	physiological	normal spontaneous vaginal delivery	4.55	40.1	<18	no				yes	positive	yes	negative			CDC Tab 3, criterion 3	ampicillina	intravenous	correct	correct	yes	yes	yes	yes
886	Reggio Calabria Hospital	33	Morocco	married/cohabitant	none	housewife	no	3	2	0	0	0	physiological	normal spontaneous vaginal delivery	999	38.3	<18	no				no		no				not present	none
887	Reggio Calabria Hospital	40	Italy	married/cohabitant	completing high school	housewife	no	1	0	0	0	0	physiological	semplice con cesareo in travaglio o con membrane rotte	7.44	38.5	>=18	no				no		no				CDC Tab 3, criterion 4.2	ampicillina	intravenous	correct	correct	yes	yes	yes	no
888	Reggio Calabria Hospital	37	Roumania	married/cohabitant	completing secondary school	employed	no	4	2	1	0	1	risk for premature birth	planned cesarean section	0	30.5	<18	no				yes		yes				not present	none
889	Reggio Calabria Hospital	24	India	married/cohabitant	completing high school	housewife	no	1	0	0	0	0	physiological	normal spontaneous vaginal delivery	11.05	41.1	<18	no				no		no				not present	none
890	Reggio Calabria Hospital	29	Italy	married/cohabitant	completing high school	housewife	no	2	1	1	0	0	physiological	planned cesarean section	0	38.1	<18	no				yes	negative	yes	positive			not present	ampicillina	intravenous	correct	correct	yes	yes	yes	yes
891	Reggio Calabria Hospital	26	Italy	married/cohabitant	completing secondary school	hairdresser	no	2	1	0	0	0	physiological	normal spontaneous vaginal delivery	999	39.4	<18	no				yes	positive	yes	positive			CDC Tab 3, criterion 3	ampicillina	intravenous	correct	correct	yes	yes	yes	no
892	Reggio Calabria Hospital	35	Italy	married/cohabitant	college degree	employed	no	2	1	0	0	0	physiological	normal spontaneous vaginal delivery	3.14	38.5	<18	no				yes	positive	yes	positive	37.5	yes, a tetraciclina	CDC Tab 3, criterion 3	ampicillina	intravenous	correct	correct	yes	yes	yes	no
893	Reggio Calabria Hospital	26	Italy	married/cohabitant	none	housewife	no	3	2	0	0	0	physiological	semplice con cesareo in travaglio o con membrane rotte	4.03	39.5	<18	no				no		no				cesarean section at the time of labor or rupture of membranes	ampicillina	intravenous	correct	correct	yes	yes	yes	no
894	Reggio Calabria Hospital	37	Italy	married/cohabitant	college degree	employed	no	1	0	0	0	0	itching/transaminase elevation	normal spontaneous vaginal delivery	4.26	37.1	<18	no				yes	positive	yes	positive	999		CDC Tab 3, criterion 3	ampicillina	intravenous	correct	correct	yes	yes	yes	no
895	Reggio Calabria Hospital	30	Italy	married/cohabitant	completing high school	housewife	no	2	1	0	0	0	physiological	semplice con cesareo in travaglio o con membrane rotte	4.5	38.4	>=18	no				no		no				CDC Tab 3, criterion 4.2	ampicillina	intravenous	correct	correct	yes	yes	yes	no
896	Reggio Calabria Hospital	37	Italy	married/cohabitant	college degree	employed	no	4	3	3	0	0	physiological	planned cesarean section	0	38.4	<18	no				yes	positive	yes	positive			not present	ampicillina	intravenous	correct	correct	yes	yes	yes	no
897	Reggio Calabria Hospital	32	Italy	married/cohabitant	completing secondary school	housewife	no	5	0	0	4	0	physiological	normal spontaneous vaginal delivery	4.53	38.1	<18	no				yes	negative	no				not present	ampicillina	intravenous	correct	correct	yes	yes	yes	yes
898	Reggio Calabria Hospital	33	Italy	married/cohabitant	completing high school	unemployed	no	1	0	0	0	0	physiological	normal spontaneous vaginal delivery	4.21	40.1	<18	no				yes	positive	yes	positive			CDC Tab 3, criterion 3	ampicillina	intravenous	correct	correct	yes	yes	yes	no
899	Reggio Calabria Hospital	35	Italy	married/cohabitant	college degree	professional	no	3	1	1	1	0	physiological	planned cesarean section	0	38.1	<18	no				yes	positive	yes	positive	36.2	yes, a tetraciclina	not present	ampicillina	intravenous	correct	correct	yes	yes	yes	no
900	Reggio Calabria Hospital	32	Italy	married/cohabitant	completing secondary school	housewife	no	2	1	1	0	0	physiological	semplice con cesareo in travaglio o con membrane rotte	5.12	40	<18	no				no		no				not present	none
901	Reggio Calabria Hospital	23	Italy	married/cohabitant	completing high school	housewife		1	0	0	0	0	placental abruption	planned cesarean section	0	37	<18	no				no		no				not present	none
902	Reggio Calabria Hospital	36	Italy	married/cohabitant	college degree	student	no	2	1	0	0	0	preeclampsia/eclampsia	planned cesarean section	0	36.1	<18	no				no		no				not present	none
903	Reggio Calabria Hospital	36	Italy	married/cohabitant	completing high school	unemployed	no	1	0	0	0	0	physiological	normal spontaneous vaginal delivery	999	35.2	<18	no				no		no				CDC tab 3, criterion 4.1	ampicillina	intravenous	correct	correct	yes	yes	yes	no
904	Reggio Calabria Hospital	38	Italy	married/cohabitant	completing secondary school	housewife	no	2	1	1	0	0	gestational diabetes	planned cesarean section	0	37.6	<18	no				no		no				not present	ampicillina	intravenous	correct	not correct	yes	yes	no	no
